# Supplementary material for: Modeling Initiation of Ewing Sarcoma in Human Neural Crest Cells
Source: PLoS One. 2011 Apr 29;6(4):e19305. doi: 10.1371/journal.pone.0019305 (PMC3084816; doi:10.1371/journal.pone.0019305)
Supplement: Table S2 — A. NCSC-specific gene signature. B. Over-represented gene ontologies among NCSC-specific genes. (XLSX) [file pone.0019305.s002.xlsx]

## Sheet: Table S2A
Transcript ID	Gene Symbol	RefSeq	Absolute Fold Change NCSC vs hNC-MSC (CV-NC)	Up or down in hNCSC
3456130	AAAS	NM_015665	1.7967	Up
2705748	AADACL1	NM_020792	0.285112	Down
2793441	AADAT	NM_016228	1.51346	Up
2558150	AAK1	NM_014911	0.578922	Down
3070183	AASS	NM_005763	3.55392	Up
3768880	ABCA10	NM_080282	0.398215	Down
2423669	ABCA4	NM_000350	1.623	Up
4012949	ABCB7	NM_004299	2.36495	Up
3450861	ABCD2	NM_005164	0.457375	Down
2746024	ABCE1	NM_002940	1.57363	Up
3901851	ABHD12	NM_001042472	0.494475	Down
3607447	ABHD2	NM_007011	0.591471	Down
3528759	ABHD4	NM_022060	0.610634	Down
3853178	ABHD9	NM_024794	2.28696	Up
2523689	ABI2	NM_005759	1.69312	Up
2446047	ABL2	NM_007314	0.331119	Down
3307939	ABLIM1	NM_002313	0.496422	Down
2834863	ABLIM3	NM_014945	0.630335	Down
3807569	ACAA2	NM_006111	1.68201	Up
3754469	ACACA	NM_198839	1.57332	Up
2458701	ACBD3	NM_022735	0.527631	Down
3282268	ACBD5	NM_145698	0.666848	Down
3279058	ACBD7	NM_001039844	4.57925	Up
3064361	ACHE	NM_015831	0.489072	Down
3013952	ACN9	NM_020186	1.59321	Up
3543673	ACOT2	NM_006821	0.562896	Down
3771215	ACOX1	NM_004035	0.415552	Down
2500165	ACOXL	NM_001105516	3.28515	Up
2796553	ACSL1	NM_001995	0.416275	Down
3651478	ACSM3	NM_005622	2.84769	Up
3883064	ACSS2	NM_018677	0.403069	Down
3299504	ACTA2	NM_001613	0.111664	Down
2654023	ACTL6A	NM_178042	2.0231	Up
3569814	ACTN1	NM_001130004	0.320279	Down
3336324	ACTN3	NM_001104	2.29714	Up
3832643	ACTN4	NM_004924	0.568369	Down
3304406	ACTR1A	NM_005736	0.539427	Down
2501697	ACTR3	NM_005721	0.596089	Down
3032446	ACTR3B	NM_020445	1.98847	Up
3428088	ACTR6	NM_022496	2.52013	Up
2582562	ACVR1	NM_001105	0.666307	Down
2617752	ACVR2B	NM_001106	2.37584	Up
3572263	ACYP1	NM_203488	3.6367	Up
3907011	ADA	NM_000022	0.595507	Down
3591365	ADAL	NM_001012969	2.36122	Up
3311832	ADAM12	NM_003474	0.252834	Down
2360576	ADAM15	NM_207196	0.51136	Down
2883440	ADAM19	NM_033274	0.240274	Down
3011492	ADAM22	NM_021723	4.26433	Up
3095057	ADAM32	NM_145004	0.512591	Down
3095002	ADAM9	NM_003816	0.271929	Down
2852591	ADAMTS12	NM_030955	0.154373	Down
2827772	ADAMTS19	NM_133638	14.4695	Up
3451558	ADAMTS20	NM_025003	3.72342	Up
3927480	ADAMTS5	NM_007038	0.345017	Down
3924041	ADARB1	NM_001033049	0.602561	Down
3027503	ADCK2	NM_052853	0.638235	Down
3000342	ADCY1	NM_021116	1.56066	Up
3677913	ADCY9	NM_001116	0.424645	Down
2995667	ADCYAP1R1	NM_001118	1.83706	Up
2558736	ADD2	NM_017488	3.2045	Up
2779095	ADH5	NM_000671	1.66244	Up
2538600	ADI1	NM_018269	0.658402	Down
2451463	ADIPOR1	NM_001127687	0.507184	Down
3252170	ADK	NM_006721	0.657713	Down
3320123	ADM	NM_001124	0.533045	Down
3909354	ADNP	NM_015339	1.82693	Up
3795501	ADNP2	NM_014913	1.95846	Up
3632298	ADPGK	NR_023318	0.625395	Down
2837970	ADRA1B	NM_000679	0.43324	Down
3940631	ADRBK2	NM_005160	2.31432	Up
3946351	ADSL	NM_000026	1.73881	Up
3554360	ADSSL1	NM_152328	1.68222	Up
2999755	AEBP1	NM_001129	0.562748	Down
3846114	AES	NM_198969	0.611113	Down
2759582	AFAP1	NM_001134647	0.314031	Down
2875555	AFF4	NM_014423	0.540175	Down
3372420	AGBL2	NM_024783	1.8621	Up
2474161	AGBL5	NM_021831	1.8458	Up
2348634	AGL	NM_000028	2.0378	Up
3923354	AGPAT3	NM_020132	0.52119	Down
3923426	AGPAT3	NM_020132	0.339763	Down
3083936	AGPAT5	NM_018361	1.96463	Up
2781387	AGXT2L1	NM_031279	1.64984	Up
3375735	AHNAK	NM_001620	0.563903	Down
3581221	AHNAK2	NM_138420	0.210269	Down
2991233	AHR	NM_001621	0.120538	Down
3293187	AIFM2	NM_032797	0.484954	Down
3226138	AK1	NM_000476	0.570781	Down
2405364	AK2	NM_013411	1.53617	Up
3728097	AKAP1	NM_003488	1.51356	Up
2334374	AKR1A1	NM_006066	1.51041	Up
2464005	AKT3	NM_181690	0.503914	Down
2623515	ALAS1	NM_000688	0.601276	Down
3209726	ALDH1A1	NM_000689	1.72251	Up
3714068	ALDH3A2	NM_001031806	2.09802	Up
3571727	ALDH6A1	NM_005589	2.98202	Up
2339682	ALG6	NM_013339	2.63534	Up
3383164	ALG8	NM_024079	1.82062	Up
3470689	ALKBH2	NM_001001655	2.0635	Up
3860208	ALKBH6	NM_032878	0.625608	Down
2488785	ALMS1	NM_015120	2.47168	Up
3484060	ALOX5AP	NM_001629	0.088854	Down
2324416	ALPL	NM_000478	2.90186	Up
2921296	AMD1	NM_001634	2.62299	Up
3692856	AMFR	NM_001144	0.573061	Down
2575161	AMMECR1L	NM_031445	0.643994	Down
3449910	AMN1	NM_001113402	1.67994	Up
2696309	AMOTL2	NM_016201	0.456397	Down
3320169	AMPD3	NM_001025390	0.350929	Down
3046739	AMPH	NM_001635	2.48763	Up
2454935	ANGEL2	NM_144567	1.72703	Up
3148463	ANGPT1	NM_001146	2.84469	Up
3132940	ANK1	NM_020476	0.623283	Down
3824178	ANKLE1	NM_152363	1.69718	Up
3299970	ANKRD1	NM_014391	0.0176349	Down
3858659	ANKRD27	NM_032139	1.58351	Up
2820622	ANKRD32	NM_032290	2.97911	Up
3217395	ANKS6	NM_173551	2.07972	Up
3217361	ANKS6	NM_173551	1.66592	Up
2997376	ANLN	NM_018685	2.43868	Up
3324321	ANO3	NM_031418	3.04255	Up
3428333	ANO4	NM_178826	0.41759	Down
3630912	ANP32A	NM_006305	1.84664	Up
2792305	ANP32C	NM_012403	0.613885	Down
2434319	ANP32E	NM_030920	2.29356	Up
2487082	ANTXR1	NM_032208	0.330818	Down
2774971	ANTXR2	NM_058172	0.402687	Down
3286975	ANUBL1	NM_174890	1.95474	Up
3174816	ANXA1	NM_000700	0.0441629	Down
3297536	ANXA11	NM_145869	0.375309	Down
3627248	ANXA2	NM_001002858	0.260236	Down
3167110	ANXA2P2	NR_003573	0.301118	Down
3249171	ANXA2P3	NR_001446	0.647046	Down
2732844	ANXA3	NM_005139	0.271816	Down
2487412	ANXA4	NM_001153	0.35998	Down
3294438	ANXA7	NM_004034	0.606946	Down
2325002	AOF2	NM_015013	1.7434	Up
3823625	AP1M1	NM_001130524	0.589082	Down
3850457	AP1M2	NM_005498	1.60071	Up
3016177	AP1S1	NM_001283	0.504872	Down
4000704	AP1S2	NM_003916	0.605396	Down
3316447	AP2A2	NM_012305	0.654992	Down
2766893	APBB2	NM_173075	0.36312	Down
3778772	APCDD1	NM_153000	2.90203	Up
3527493	APEX1	NM_001641	1.78441	Up
3373630	APLNR	NM_005161	10.8075	Up
3945515	APOBEC3A	NM_145699	0.542919	Down
3945572	APOBEC3C	NM_014508	0.655946	Down
3945585	APOBEC3D	NM_152426	2.02965	Up
3945651	APOBEC3G	NM_021822	1.92014	Up
3835891	APOC1	NM_001645	0.635868	Down
4054204	APOD	NM_001647	0.562058	Down
3944243	APOL6	NM_030641	0.500381	Down
3617757	AQR	NM_014691	1.67441	Up
3351531	ARCN1	NM_001655	0.663837	Down
2678090	ARF4	NM_001660	0.578023	Down
3962587	ARFGAP3	NM_014570	0.622761	Down
3541383	ARG2	NM_001172	1.69402	Up
3371673	ARHGAP1	NM_004308	0.508074	Down
2746693	ARHGAP10	NM_024605	0.542697	Down
3587457	ARHGAP11A	NM_014783	4.76072	Up
2973694	ARHGAP18	NM_033515	0.313555	Down
3302177	ARHGAP19	NM_032900	3.35369	Up
3302187	ARHGAP19	NM_032900	3.14291	Up
3281621	ARHGAP21	NM_020824	0.549435	Down
3777263	ARHGAP28	NM_001010000	7.28743	Up
3948259	ARHGAP8	NM_001017526	1.52432	Up
3774283	ARHGDIA	NM_004309	0.575405	Down
3445786	ARHGDIB	NM_001175	0.212633	Down
3352503	ARHGEF12	NM_015313	0.589662	Down
3339812	ARHGEF17	NM_014786	0.568799	Down
2677723	ARHGEF3	NM_001128615	0.318172	Down
2505833	ARHGEF4	NM_032995	1.50404	Up
3468009	ARL1	NM_001177	0.628285	Down
3662650	ARL2BP	NM_012106	0.313012	Down
2628682	ARL6IP5	NM_006407	0.481297	Down
2451139	ARL8A	NM_138795	0.51142	Down
3138414	ARMC1	NM_018120	1.58013	Up
3017080	ARMC10	NM_031905	1.67049	Up
3282519	ARMC4	NM_018076	2.68235	Up
3984945	ARMCX3	NM_016607	0.515484	Down
3321150	ARNTL	NM_001178	0.372623	Down
3014714	ARPC1B	NM_005720	0.448093	Down
2527606	ARPC2	NM_152862	0.610685	Down
3382216	ARRB1	NM_004041	0.315837	Down
3707095	ARRB2	NM_004313	2.34505	Up
2863964	ARSB	NM_000046	0.59182	Down
3997738	ARSD	NM_001669	0.46339	Down
3732793	ARSG	NM_014960	1.8959	Up
2782694	ARSJ	NM_024590	0.0838259	Down
3261923	AS3MT	NM_020682	2.48825	Up
3126087	ASAH1	NM_177924	0.405131	Down
3153428	ASAP1	NM_018482	0.52371	Down
2468811	ASAP2	NM_003887	0.560447	Down
3957003	ASCC2	NM_032204	0.650725	Down
2966636	ASCC3	NM_006828	0.530491	Down
2449559	ASPM	NM_018136	6.83864	Up
3333443	ASRGL1	NM_001083926	2.42059	Up
2445357	ASTN1	NM_004319	2.30113	Up
3151534	ATAD2	NM_014109	2.59111	Up
3716893	ATAD5	NM_024857	7.45181	Up
3839103	ATF5	NM_012068	0.642421	Down
3406015	ATF7IP	NM_018179	1.77387	Up
2818212	ATG10	NM_031482	2.04241	Up
3986672	ATG4A	NM_052936	0.449474	Down
2339511	ATG4C	NM_032852	2.58673	Up
2526759	ATIC	NM_004044	1.693	Up
3376560	ATL3	NM_015459	0.541953	Down
3376556	ATL3	AK090822	0.511402	Down
3347658	ATM	NM_000051	1.59789	Up
2726072	ATP10D	NM_020453	0.243829	Down
3481890	ATP12A	NM_001676	1.86955	Up
2362892	ATP1A2	NM_000702	5.94279	Up
3863342	ATP1A3	NM_152296	2.65936	Up
3464983	ATP2B1	NM_001001323	1.7751	Up
3996381	ATP6AP1	NM_001183	0.469644	Down
3974556	ATP6AP2	NM_005765	0.620628	Down
3695699	ATP6V0D1	NM_004691	0.548335	Down
3031181	ATP6V0E2	NM_145230	0.608289	Down
3088544	ATP6V1B2	NM_001693	0.54764	Down
3951887	ATP6V1E1	NM_001696	0.536693	Down
3135452	ATP6V1H	NM_015941	0.607527	Down
3982423	ATP7A	NM_000052	0.628624	Down
2767378	ATP8A1	NM_006095	2.40846	Up
3617920	ATPBD4	NM_080650	4.1071	Up
2943434	ATXN1	NM_000332	0.319368	Down
3910785	AURKA	NM_198433	1.95283	Up
3744263	AURKB	NM_004217	4.40512	Up
3767480	AXIN2	NM_004655	2.10294	Up
3834046	AXL	NM_021913	0.240399	Down
2669930	AXUD1	NM_033027	0.514381	Down
3592023	B2M	NM_004048	0.364586	Down
3803120	B4GALT6	NM_004775	0.635696	Down
2843283	B4GALT7	NM_007255	0.612584	Down
3393257	BACE1	NM_012104	0.609995	Down
3376832	BAD	NM_004322	0.617196	Down
2950753	BAK1	NM_001188	0.610482	Down
2598099	BARD1	NM_000465	1.82951	Up
2803329	BASP1	NM_006317	0.65697	Down
3838067	BAX	NM_138764	0.554527	Down
3699426	BCAR1	NM_014567	0.472603	Down
3269662	BCCIP	NM_016567	1.6293	Up
2914820	BCKDHB	NM_183050	2.32735	Up
2420808	BCL10	NM_003921	0.617136	Down
3902489	BCL2L1	NM_138578	0.285656	Down
3838795	BCL2L12	NM_138639	1.6569	Up
3936256	BCL2L13	NM_015367	0.597906	Down
2709778	BCL6	NM_001706	0.421049	Down
3708223	BCL6B	NM_181844	1.52458	Up
2356818	BCL9	NM_004326	1.52822	Up
2975680	BCLAF1	NM_014739	1.57473	Up
3550307	BDKRB1	NM_000710	0.207091	Down
3550278	BDKRB2	NM_000623	0.488131	Down
3367231	BDNF	NM_170732	0.167403	Down
2767295	BEND4	NM_207406	2.62473	Up
2411799	BEND5	NM_024603	1.83674	Up
3461496	BEST3	NM_032735	0.419171	Down
3357723	BET1L	NM_016526	0.577863	Down
4016308	BEX1	NM_018476	2.93681	Up
3899111	BFSP1	NM_001195	0.641019	Down
3995633	BGN	NM_001711	0.338841	Down
2608725	BHLHE40	NM_003670	0.147177	Down
3448088	BHLHE41	NM_030762	0.455755	Down
3247818	BICC1	NM_001080512	0.291353	Down
3214984	BICD2	NM_001003800	0.604477	Down
3947604	BIK	NM_001197	0.576076	Down
3346584	BIRC2	NM_001166	0.590922	Down
3346548	BIRC3	NM_001165	0.139378	Down
3904928	BLCAP	NM_006698	0.600914	Down
3608298	BLM	NM_000057	7.97691	Up
3303392	BLOC1S2	NM_001001342	0.507979	Down
3089215	BMP1	NM_006129	0.247169	Down
2557948	BMP10	NM_014482	0.0566206	Down
2958172	BMP5	NM_021073	4.11214	Up
2893895	BMP6	NM_001718	0.247455	Down
2996563	BMPER	NM_133468	2.50792	Up
2523213	BMPR2	NM_001204	0.373606	Down
3636562	BNC1	NM_001717	0.160549	Down
3314040	BNIP3	NM_004052	1.63687	Up
2636319	BOC	NM_033254	2.1124	Up
2536625	BOK	NM_032515	0.541544	Down
3732448	BPTF	NM_004459	1.71792	Up
3758317	BRCA1	NM_007296	5.05805	Up
3484641	BRCA2	NM_000059	6.48785	Up
3014229	BRI3	NM_015379	0.630544	Down
3765580	BRIP1	NM_032043	3.81899	Up
2984616	BRP44L	NM_016098	0.584838	Down
3932148	BRWD1	NM_033656	1.63065	Up
4013730	BRWD3	NM_153252	1.69465	Up
3376054	BSCL2	NM_001130702	0.65189	Down
2405036	BSDC1	NM_018045	0.577551	Down
2719617	BST1	NM_004334	0.127661	Down
3636470	BTBD1	NM_025238	0.603109	Down
3363645	BTBD10	NM_032320	0.564819	Down
3430462	BTBD11	NM_001018072	0.655569	Down
2336271	BTF3L4	NM_152265	1.58557	Up
2375664	BTG2	NM_006763	0.628956	Down
3926080	BTG3	NM_001130914	0.613315	Down
2899437	BTN2A1	NM_078476	0.401725	Down
2899372	BTN3A1	NM_007048	0.603017	Down
2570616	BUB1	NM_004336	5.26886	Up
3589697	BUB1B	NM_001211	5.86365	Up
3268669	BUB3	NM_004725	2.16865	Up
2967249	BVES	NM_147147	0.586149	Down
2921374	BXDC1	NM_032194	2.07714	Up
2806231	BXDC2	NM_018321	1.85283	Up
2344542	BXDC5	NM_025065	1.68899	Up
3286776	C10orf10	NM_007021	0.384213	Down
3269587	C10orf137	NM_015608	1.66859	Up
3261886	C10orf26	NM_017787	0.603853	Down
3254337	C10orf57	BC022252	1.86648	Up
3262490	C10orf78	NM_145247	3.42646	Up
3308378	C10orf82	BC021737	1.65933	Up
3379452	C11orf24	NM_022338	0.651411	Down
3340913	C11orf30	NM_020193	1.69362	Up
3378007	C11orf68	NM_001135635	0.578805	Down
3346412	C11orf70	BC054869	2.90662	Up
3327166	C11orf74	AK302634	2.75742	Up
3342426	C11orf82	NM_145018	5.2075	Up
3333169	C11orf9	NM_001127392	0.374288	Down
3448428	C12orf11	NM_018164	1.75589	Up
3430389	C12orf23	AK001731	0.361248	Down
3401197	C12orf32	NM_031465	1.50667	Up
3410384	C12orf35	NM_018169	1.5922	Up
3407849	C12orf39	BC004336	0.138093	Down
3428845	C12orf48	AK302724	5.40083	Up
3401756	C12orf5	NM_020375	0.339664	Down
3513953	C13orf1	NM_020456	0.599857	Down
3510362	C13orf23	NM_025138	1.81806	Up
3504617	C13orf3	NM_145061	4.75324	Up
3487600	C13orf31	NM_001128303	0.207538	Down
3493391	C13orf34	NM_024808	2.68742	Up
3566383	C14orf105	NM_018168	0.355963	Down
3562746	C14orf106	NM_018353	6.10474	Up
3544102	C14orf115	NM_018228	6.13652	Up
3559936	C14orf128	BC007251	0.502519	Down
3575906	C14orf143	NM_145231	2.2475	Up
3573994	C14orf145	NM_152446	3.60076	Up
3573933	C14orf145	NM_152446	3.16343	Up
3566949	C14orf149	NM_144581	0.596424	Down
3543979	C14orf45	NM_025057	0.608897	Down
3556966	C14orf94	BC001916	4.11565	Up
3625234	C15orf15	NM_016304	1.99644	Up
3592420	C15orf21	NR_022014	0.477311	Down
3617230	C15orf24	NM_020154	0.434603	Down
3607698	C15orf42	NM_152259	3.1396	Up
3592401	C15orf48	NM_032413	0.164551	Down
3655708	C16orf53	NM_024516	1.93587	Up
3648247	C16orf75	BC039361	3.93704	Up
3678542	C16orf89	NM_152459	0.659269	Down
3752611	C17orf75	NM_022344	1.84389	Up
3740664	C17orf91	BC119720	0.212753	Down
3788049	C18orf24	NM_001039535	5.06654	Up
3781734	C18orf8	NM_013326	0.556144	Down
3846900	C19orf10	NM_019107	0.496915	Down
3872584	C19orf18	BC033933	0.395078	Down
3828162	C19orf2	NM_003796	1.53792	Up
3845210	C19orf25	NM_152482	0.634904	Down
3846238	C19orf28	NM_174983	0.527952	Down
3868659	C19orf48	NM_199249	1.64891	Up
3822347	C19orf53	NM_014047	0.408552	Down
2366581	C1orf112	BC091516	2.80294	Up
2443305	C1orf114	BC026073	2.7732	Up
2381249	C1orf115	NM_024709	1.63922	Up
2397600	C1orf126	AK074283	1.58633	Up
2402416	C1orf135	BC000209	3.10719	Up
2320392	C1orf187	NM_198545	4.54138	Up
2460325	C1orf198	NM_001136494	0.534629	Down
2371547	C1orf21	NM_030806	2.10303	Up
4053322	C1orf222	BC114926	0.648451	Down
2326846	C1orf225	NM_001013642	0.641722	Down
2453871	C1orf74	BC039719	1.5097	Up
3403168	C1S	NM_201442	0.213663	Down
3899495	C20orf12	NM_001099407	1.56843	Up
3877221	C20orf7	NM_024120	0.652052	Down
3878220	C20orf72	BC016869	1.88701	Up
3900091	C20orf74	NM_020343	1.87382	Up
3929038	C21orf45	NM_018944	2.74539	Up
3929395	C21orf66	NM_016631	2.63016	Up
3917204	C21orf7	NM_020152	0.48121	Down
3924100	C21orf89	AF426268	1.69205	Up
3960276	C22orf23	AF324466	0.544431	Down
3937130	C22orf25	NM_152906	0.527726	Down
3958005	C22orf30	NM_173566	1.65715	Up
3958045	C22orf30	NM_173566	1.65459	Up
3956670	C22orf31	BC074758	0.524346	Down
3963676	C22orf9	NM_001009880	0.580976	Down
2473965	C2orf18	NM_017877	0.458712	Down
2482230	C2orf30	NM_015701	0.66415	Down
2479746	C2orf34	NM_024766	1.60489	Up
2498274	C2orf40	NM_032411	1.82654	Up
2603531	C2orf52	BC033054	2.4437	Up
2560317	C2orf65	BC025997	1.84044	Up
3848039	C3	NM_000064	0.0741145	Down
2627080	C3orf14	AF236158	2.01154	Up
2638123	C3orf15	NM_033364	4.34917	Up
2678526	C3orf67	BC132815	2.81197	Up
2791419	C4orf18	NM_001128424	0.0329068	Down
2782292	C4orf21	BC044799	5.8578	Up
2731782	C4orf26	BC117342	0.127612	Down
2783473	C4orf3	NM_001001701	2.29829	Up
2762468	C4orf30	BC050697	2.38323	Up
2783886	C4orf31	NM_024574	3.41641	Up
2739714	C4orf32	NM_152400	0.58684	Down
2753994	C4orf41	NM_021942	1.50554	Up
2750227	C4orf43	NM_018352	1.63753	Up
2786567	C4orf49	NM_032623	0.551327	Down
2829542	C5orf24	NM_001135586	0.576939	Down
2855578	C5orf28	NM_022483	0.477767	Down
2855614	C5orf34	BC036867	2.77525	Up
2855434	C5orf39	NM_001014279	0.415347	Down
2984230	C6orf118	NM_144980	1.99953	Up
2985281	C6orf124	NM_001042508	4.01622	Up
2950798	C6orf125	AY568085	1.56627	Up
2953435	C6orf130	AK290939	1.94736	Up
2956217	C6orf138	NM_001013732	0.293809	Down
2939469	C6orf145	NM_183373	0.260032	Down
2960872	C6orf150	NM_138441	1.66878	Up
2916246	C6orf162	NM_001042493	1.88298	Up
2965739	C6orf167	NM_198468	3.58932	Up
2972063	C6orf170	NM_152730	2.16915	Up
2920716	C6orf182	NM_001083535	1.76852	Up
2930753	C6orf72	AY358952	0.478082	Down
2905256	C6orf89	NM_152734	0.557313	Down
2995811	C7orf16	NM_006658	2.68667	Up
2986906	C7orf20	NM_015949	0.634649	Down
3042012	C7orf31	NM_138811	0.5992	Down
3048134	C7orf44	NM_018224	2.24535	Up
3095313	C8orf4	NM_020130	0.129008	Down
3089569	C8orf58	NM_001013842	0.641864	Down
3140478	C8orf84	NM_153225	0.244182	Down
3204692	C9orf100	NM_032818	2.72735	Up
3202293	C9orf11	NM_020641	0.620757	Down
3226709	C9orf114	NM_016390	1.66274	Up
3225292	C9orf126	NM_173690	1.9773	Up
3162529	C9orf150	NM_203403	0.343409	Down
3204019	C9orf25	NM_147202	0.481351	Down
3182199	C9orf30	AY598327	0.561439	Down
3210130	C9orf41	BC034033	1.8068	Up
3224556	C9orf45	BC034918	2.42215	Up
3186207	C9orf91	NM_153045	0.554523	Down
3163200	C9orf93	AY422473	2.4245	Up
3210179	C9orf95	NR_023352	0.542468	Down
3867264	CA11	NM_001217	1.75643	Up
3628498	CA12	NM_001218	1.83872	Up
3105506	CA13	NM_198584	0.65621	Down
2358092	CA14	NM_012113	7.58306	Up
3781531	CABLES1	NM_001100619	0.383596	Down
2340078	CACHD1	NM_020925	2.53641	Up
3726618	CACNA1G	NM_018896	1.80399	Up
3058991	CACNA2D1	NM_000722	0.587378	Down
2675315	CACNA2D2	NM_001005505	2.37944	Up
2624639	CACNA2D3	NM_018398	1.89959	Up
3841134	CACNG7	NM_031896	3.26124	Up
2368198	CACYBP	NM_014412	2.06248	Up
2474341	CAD	NM_004341	1.58913	Up
2362469	CADM3	NM_021189	0.517869	Down
3864519	CADM4	NM_145296	0.515116	Down
2679406	CADPS	NM_003716	2.81599	Up
3144033	CALB1	NM_004929	4.86702	Up
3456353	CALCOCO1	NM_020898	0.545507	Down
3025545	CALD1	NM_033138	0.295699	Down
3630668	CALML4	NM_033429	2.20668	Up
3822049	CALR	NM_004343	0.64658	Down
3023060	CALU	NM_001219	0.447544	Down
2881300	CAMK2A	NM_015981	0.531673	Down
2782545	CAMK2D	NM_172127	0.358732	Down
2674845	CAMKV	NM_024046	3.05495	Up
2621574	CAMP	NM_004345	1.57986	Up
3420713	CAND1	NM_018448	1.56146	Up
2331727	CAP1	NM_006367	0.654879	Down
2896888	CAP2	NM_006366	0.614264	Down
3334954	CAPN1	NM_005186	0.465251	Down
2382117	CAPN2	NM_001748	0.231398	Down
3462630	CAPS2	NM_032606	1.6457	Up
3035990	CARD11	NM_032415	0.450997	Down
3389450	CARD16	NM_052889	0.483514	Down
2807686	CARD6	NM_032587	0.582201	Down
3679533	CARHSP1	NM_001042476	1.72075	Up
3820865	CARM1	NM_199141	1.54466	Up
3359529	CARS	NM_001014438	0.547071	Down
3591838	CASC4	NM_138423	0.661127	Down
3590014	CASC5	NM_170589	4.42869	Up
3013178	CASD1	NM_022900	1.90452	Up
3389257	CASP12	NR_000035	0.62006	Down
3389273	CASP4	NM_033306	0.238222	Down
3264948	CASP7	NM_033338	0.527006	Down
2522728	CASP8	NM_001228	0.444924	Down
2916952	CASP8AP2	NM_012115	1.96715	Up
2821194	CAST	NM_001750	0.489893	Down
3020302	CAV1	NM_001753	0.0729585	Down
3020273	CAV2	NM_001233	0.0448751	Down
3690747	CBLN1	NM_004352	3.77621	Up
3812864	CBLN2	NM_182511	0.596689	Down
3919785	CBR1	NM_001757	2.01738	Up
3736985	CBX2	NM_005189	1.58336	Up
2993639	CBX3	NM_016587	1.54321	Up
3456630	CBX5	NM_001127322	2.12904	Up
3810542	CCBE1	NM_133459	2.00685	Up
2754371	CCDC111	NM_152683	1.86687	Up
3663181	CCDC113	NM_014157	1.60278	Up
3941643	CCDC117	NM_173510	1.5549	Up
3023103	CCDC136	NM_022742	1.98981	Up
2499234	CCDC138	NM_144978	3.3372	Up
2692573	CCDC14	NM_022757	2.50568	Up
2763912	CCDC149	NM_001130726	0.664449	Down
3354389	CCDC15	NM_025004	2.55011	Up
2521239	CCDC150	NM_001080539	4.12533	Up
2521278	CCDC150	NM_001080539	3.13295	Up
2326410	CCDC21	NM_022778	1.79052	Up
3129121	CCDC25	NM_018246	1.57713	Up
2927873	CCDC28A	NM_015439	1.56219	Up
3367036	CCDC34	NM_030771	1.81855	Up
3466110	CCDC41	NM_016122	1.88463	Up
3730784	CCDC44	NM_016360	0.610181	Down
2657981	CCDC50	NM_178335	0.494167	Down
3808745	CCDC68	NM_025214	0.0497062	Down
3400190	CCDC77	NM_032358	3.54479	Up
2688813	CCDC80	NM_199511	0.318322	Down
3343293	CCDC81	NM_021827	0.381372	Down
2553771	CCDC88A	NM_001135597	2.02942	Up
3476330	CCDC92	NM_025140	0.486722	Down
2572595	CCDC93	NM_019044	0.630352	Down
2572601	CCDC93	NM_019044	0.61735	Down
2840002	CCDC99	NM_017785	2.09497	Up
3718185	CCL11	NM_002986	0.513473	Down
7385547	CCL2	NM_002982	0.111462	Down
2784113	CCNA2	NM_001237	3.40768	Up
2813414	CCNB1	NM_031966	3.17708	Up
3555300	CCNB1IP1	NM_021178	2.40321	Up
3595979	CCNB2	NM_004701	5.97331	Up
3338192	CCND1	NM_053056	0.369796	Down
3401704	CCND2	NM_001759	0.385579	Down
3828112	CCNE1	NM_001238	1.85324	Up
3644764	CCNF	NM_001761	2.2302	Up
3625326	CCPG1	NM_004748	0.420495	Down
2744501	CCRN4L	NM_012118	0.634547	Down
2913694	CD109	NM_133493	0.285353	Down
3316344	CD151	NM_004357	0.368378	Down
2636125	CD200	NM_001004196	3.38529	Up
4035833	CD24	NM_013230	2.64423	Up
3378183	CD248	NM_020404	0.207178	Down
3161082	CD274	NM_014143	0.196043	Down
3326635	CD44	NM_000610	0.161115	Down
2377427	CD46	NM_002389	0.371574	Down
2429842	CD58	NM_001779	0.36824	Down
3368707	CD59	NM_203330	0.240205	Down
3457160	CD63	NM_001780	0.49827	Down
3708858	CD68	NM_001251	0.483216	Down
3443868	CD69	NM_001781	0.123934	Down
3328520	CD82	NM_002231	0.276306	Down
4025771	CD99L2	NM_031462	0.586844	Down
3248289	CDC2	NM_001130829	4.02417	Up
2333136	CDC20	NM_001255	5.85293	Up
2673085	CDC25A	NM_001789	1.92267	Up
2877378	CDC25C	NM_001790	2.84305	Up
3814978	CDC34	NM_004359	0.650937	Down
2459042	CDC42BPA	NM_003607	0.577339	Down
3944758	CDC42EP1	NM_152243	0.356556	Down
3335070	CDC42EP2	NM_006779	0.395319	Down
2548617	CDC42EP3	NM_006449	0.232467	Down
3936913	CDC45L	NM_003504	2.98744	Up
3720896	CDC6	NM_001254	3.55094	Up
2346399	CDC7	NM_001134420	5.03088	Up
3090697	CDCA2	NM_152562	3.6251	Up
3581386	CDCA4	NM_017955	2.12098	Up
3377423	CDCA5	NM_080668	2.53868	Up
2516023	CDCA7	NM_031942	4.58693	Up
3040897	CDCA7L	NM_001127370	3.33046	Up
3666409	CDH1	NM_004360	12.8873	Up
3671202	CDH13	NM_001257	0.049789	Down
3790982	CDH20	NM_031891	1.88917	Up
3792273	CDH7	NM_033646	1.63553	Up
2851511	CDH9	NM_016279	12.4264	Up
3223425	CDK5RAP2	NM_018249	1.82392	Up
3061319	CDK6	NM_001259	0.389264	Down
2897635	CDKAL1	NM_017774	1.76364	Up
2905169	CDKN1A	NM_078467	0.14196	Down
3201488	CDKN2B	NM_078487	0.377623	Down
3536336	CDKN3	NM_005192	5.82836	Up
3396770	CDON	NM_016952	4.27407	Up
4024373	CDR1	NM_004065	0.410934	Down
3684782	CDR2	NM_001802	0.663689	Down
3673684	CDT1	NM_030928	1.7816	Up
3701297	CDYL2	NM_152342	0.564173	Down
3863669	CEACAM1	NM_001712	0.606807	Down
3134013	CEBPD	NM_005195	0.271595	Down
3936167	CECR2	NM_031413	3.02711	Up
2771654	CENPC1	NM_001812	2.09567	Up
2780172	CENPE	NM_001813	8.70365	Up
2379863	CENPF	NM_016343	6.06661	Up
2813442	CENPH	NM_022909	4.55036	Up
3984655	CENPI	NM_006733	2.54333	Up
3505937	CENPJ	NM_018451	3.72699	Up
2859667	CENPK	NM_022145	4.04926	Up
3962165	CENPM	NM_024053	2.32618	Up
2473284	CENPO	NM_024322	2.00144	Up
3179359	CENPP	NM_001012267	3.35599	Up
2909723	CENPQ	NM_018132	4.07853	Up
3187577	CEP110	NM_007018	3.40334	Up
2727976	CEP135	NM_025009	2.54947	Up
2463864	CEP170	NM_014812	0.642069	Down
3779817	CEP192	NM_032142	2.03004	Up
3345593	CEP57	NM_014679	1.69645	Up
2697490	CEP70	NM_024491	3.37683	Up
2798777	CEP72	NM_018140	2.40699	Up
2634027	CEP97	NM_024548	1.57824	Up
3199500	CER1	NM_005454	20.2012	Up
3664982	CES2	NM_003869	0.662696	Down
2866543	CETN3	NM_004365	2.06334	Up
3699508	CFDP1	NM_006324	1.86488	Up
3560673	CFL2	NM_138638	0.557529	Down
2522616	CFLAR	NM_003879	0.2541	Down
2358949	CGN	NM_020770	1.77471	Up
3817501	CHAF1A	NM_005483	2.22039	Up
3920003	CHAF1B	NM_005441	2.34395	Up
2356721	CHD1L	NM_004284	1.54478	Up
2676854	CHDH	NM_018397	1.61177	Up
3354799	CHEK1	NM_001114122	3.05402	Up
3956433	CHEK2	NM_001005735	2.35623	Up
2769539	CHIC2	NM_012110	0.491189	Down
3166844	CHMP5	NM_016410	0.650022	Down
2587961	CHN1	NM_001822	3.01198	Up
2994835	CHN2	NM_004067	1.5014	Up
2600218	CHPF	NM_024536	0.333526	Down
3603436	CHRNA5	NM_000745	7.95201	Up
3371225	CHST1	NM_003654	0.407189	Down
3251298	CHST3	NM_004273	0.428382	Down
3699616	CHST6	NM_021615	1.59923	Up
3802416	CHST9	NM_031422	3.42494	Up
3634509	CIB2	NM_006383	2.28464	Up
3490655	CKAP2	NM_018204	2.62927	Up
3371719	CKAP5	NM_001008938	1.65669	Up
3580769	CKB	NM_001823	2.39151	Up
3178583	CKS2	NM_001827	3.13675	Up
2344984	CLCA2	NM_006536	0.520547	Down
2710599	CLDN1	NM_021101	0.289248	Down
3497195	CLDN10	NM_182848	3.99258	Up
3007960	CLDN4	NM_001305	0.552467	Down
3743551	CLDN7	NM_001307	2.23134	Up
2787005	CLGN	NM_001130675	2.97515	Up
2949330	CLIC1	NM_001288	0.481531	Down
3475587	CLIP1	NM_002956	0.535207	Down
2475407	CLIP4	NM_024692	0.264405	Down
3494502	CLN5	NM_006493	0.527799	Down
3630701	CLN6	NM_017882	1.9204	Up
3382948	CLNS1A	NM_001293	2.40771	Up
3835935	CLPTM1	NM_001294	0.647521	Down
2845879	CLPTM1L	NM_030782	0.656943	Down
2406420	CLSPN	NM_022111	3.48512	Up
7385641	CLSTN2	NM_022131	0.193233	Down
3168415	CLTA	NM_007096	0.581564	Down
2888304	CLTB	NM_007097	0.512218	Down
3498589	CLYBL	NM_206808	4.23429	Up
2848265	CMBL	NM_138809	0.558814	Down
2335132	CMPK1	NM_016308	0.399492	Down
3664843	CMTM3	NM_144601	0.554896	Down
2615892	CMTM8	NM_178868	1.71829	Up
2694644	CNBP	NM_001127192	1.85485	Up
3821263	CNN1	NM_001299	0.298439	Down
3815399	CNN2	NM_004368	0.601151	Down
2494709	CNNM4	NM_020184	1.54465	Up
3693673	CNOT1	NM_016284	1.57647	Up
2616018	CNOT10	NM_015442	1.89899	Up
3125775	CNOT7	NM_013354	1.65611	Up
3204149	CNTFR	NM_147164	2.3163	Up
3163728	CNTLN	NM_017738	2.24239	Up
3721989	CNTNAP1	NM_003632	0.396024	Down
2503929	CNTNAP5	NM_130773	2.12744	Up
3050609	COBL	NM_015198	1.61588	Up
3531163	COCH	NM_001135058	3.89575	Up
3733938	COG1	NM_018714	0.651113	Down
2425756	COL11A1	NM_001854	0.186282	Down
2961177	COL12A1	NM_004370	0.0903369	Down
3113352	COL14A1	NM_021110	3.67272	Up
2404546	COL16A1	NM_001856	0.575932	Down
3924144	COL18A1	NM_130444	0.564337	Down
3762198	COL1A1	NM_000088	0.237368	Down
3013054	COL1A2	NM_000089	0.342624	Down
2958232	COL21A1	NM_030820	2.53455	Up
3525313	COL4A1	NM_001845	0.18728	Down
3501219	COL4A2	NM_001846	0.303591	Down
3193482	COL5A1	NM_000093	0.462947	Down
2591643	COL5A2	NM_000393	0.431748	Down
2673345	COL7A1	NM_000094	0.613238	Down
2633390	COL8A1	NM_001850	0.286634	Down
2960146	COL9A1	NM_001851	2.01447	Up
3113133	COLEC10	NM_006438	0.0612142	Down
3238466	COMMD3	NM_012071	0.435197	Down
2641532	COPG	NM_016128	0.50941	Down
3761054	COPZ2	NM_016429	0.465767	Down
2521446	COQ10B	NM_025147	0.417978	Down
2775965	COQ2	NM_015697	1.6547	Up
2966232	COQ3	NM_017421	1.83006	Up
3650802	COQ7	NM_016138	1.7242	Up
3378830	CORO1B	NM_020441	0.658488	Down
3599495	CORO2B	NM_006091	0.494976	Down
3702547	COTL1	NM_021149	0.373378	Down
3688362	COX6A2	NM_005205	0.514831	Down
3023883	CPA4	NM_016352	0.0327582	Down
3716411	CPD	NM_001304	0.595965	Down
2750627	CPE	NM_001873	0.243368	Down
2719361	CPEB2	NM_182485	0.188627	Down
2841699	CPEB4	NM_030627	0.381512	Down
3461341	CPM	NM_001874	0.551805	Down
2695453	CPNE4	NM_130808	1.63289	Up
2609824	CPNE9	NM_153635	1.78435	Up
2525989	CPS1	NM_001122633	3.60755	Up
2468920	CPSF3	NM_016207	2.32084	Up
3421446	CPSF6	NM_007007	2.01824	Up
3043648	CPVL	NM_019029	1.78882	Up
3310953	CPXM2	NM_198148	0.267218	Down
3603295	CRABP1	NM_004378	19.5796	Up
2438458	CRABP2	NM_001878	3.68535	Up
3226844	CRAT	NM_000755	0.5782	Down
3168102	CREB3	NM_006368	0.46836	Down
3329206	CREB3L1	NM_052854	0.220216	Down
2359993	CREB3L4	NM_130898	2.29127	Up
2994558	CREB5	NM_182898	0.525882	Down
2477073	CRIM1	NM_016441	0.129715	Down
3554818	CRIP2	NM_001312	0.623409	Down
2954506	CRIP3	NM_206922	1.83076	Up
2480589	CRIPT	NM_014171	2.20334	Up
3752002	CRLF3	NM_015986	1.59529	Up
3726772	CROP	NM_016424	1.85176	Up
3608220	CRTC3	NM_022769	0.604268	Down
2596982	CRYGA	NM_014617	0.6579	Down
3504226	CRYL1	NM_015974	0.40021	Down
3888133	CSE1L	NM_001316	3.24962	Up
2351063	CSF1	NM_000757	0.248335	Down
3243908	CSGALNACT2	NM_018590	0.467578	Down
3031967	CSGLCA-T	NM_019015	0.345087	Down
3149161	CSMD3	NM_198123	0.158223	Down
3633578	CSPG4	NM_001897	0.628764	Down
3454662	CSRNP2	NM_030809	0.629811	Down
2513554	CSRNP3	NM_024969	2.5559	Up
2450865	CSRP1	NM_004078	0.1211	Down
3901296	CST3	NM_000099	0.428409	Down
3934245	CSTB	NM_000100	0.581399	Down
3368520	CSTF3	NM_001326	1.8037	Up
3665603	CTCF	NM_006565	1.99525	Up
3591909	CTDSPL2	NM_016396	1.87143	Up
2974330	CTGF	NM_001901	0.151491	Down
2490351	CTNNA2	NM_004389	9.00128	Up
3292169	CTNNA3	NM_013266	1.89825	Up
3887117	CTSA	NM_001127695	0.520897	Down
3124537	CTSB	NM_147780	0.295203	Down
3358950	CTSD	NM_001909	0.516665	Down
3178147	CTSL1	NM_001912	0.545065	Down
3216671	CTSL2	NM_001333	4.33686	Up
2791063	CTSO	NM_001334	0.584158	Down
2434575	CTSS	NM_004079	0.499062	Down
3911767	CTSZ	NM_001336	0.445306	Down
3338552	CTTN	NM_005231	0.59107	Down
3069470	CTTNBP2	NM_033427	3.72102	Up
3764022	CUEDC1	NM_017949	0.662077	Down
3310675	CUZD1	NM_022034	5.1819	Up
3303339	CWF19L1	NM_018294	1.90763	Up
3389745	CWF19L2	NM_152434	1.92929	Up
3662696	CX3CL1	NM_002996	0.615427	Down
3915479	CXADR	NM_001338	4.24569	Up
2731381	CXCL1	NM_001511	0.0273226	Down
2773958	CXCL10	NM_001565	0.51834	Down
2773972	CXCL11	NM_005409	0.495779	Down
2773434	CXCL2	NM_002089	0.100924	Down
2773387	CXCL3	NM_002090	0.389847	Down
2773369	CXCL5	NM_002994	0.167879	Down
2731350	CXCL6	NM_002993	0.0609673	Down
3994451	CXorf40A	NM_178124	0.559667	Down
3986230	CXorf57	NM_018015	2.50319	Up
3709213	CYB5D1	NM_144607	2.74177	Up
2451493	CYB5R1	NM_016243	0.444822	Down
3962530	CYB5R3	NM_001129819	0.512712	Down
2515240	CYBRD1	NM_024843	0.500309	Down
3042001	CYCS	NM_018947	1.8872	Up
2837266	CYFIP2	NM_001037332	0.640424	Down
3771642	CYGB	NM_134268	0.573665	Down
3633081	CYP1A1	NM_000499	0.499276	Down
2548699	CYP1B1	NM_000104	0.194448	Down
3258384	CYP26A1	NM_000783	3.64091	Up
3833948	CYP2A13	NM_000766	0.599952	Down
2955761	CYP39A1	NM_016593	1.94491	Up
3063406	CYP3A5	NM_000777	0.514827	Down
2344888	CYR61	NM_001554	0.162917	Down
3037251	CYTH3	NM_004227	0.541799	Down
3538213	DAAM1	NM_014992	1.64402	Up
2906333	DAAM2	NM_015345	0.465077	Down
2414558	DAB1	NM_021080	2.13695	Up
2854445	DAB2	NM_001343	0.298104	Down
3517251	DACH1	NM_080759	2.9728	Up
3983228	DACH2	NM_053281	1.55625	Up
3332838	DAK	NM_015533	1.67815	Up
2848464	DAP	NM_004394	0.363171	Down
3846507	DAPK3	NM_001348	0.489795	Down
2577958	DARS	NM_001349	2.11961	Up
2367843	DARS2	NM_018122	1.81775	Up
3815834	DAZAP1	NM_170711	1.50479	Up
3414846	DAZAP2	NM_014764	0.408857	Down
2664760	DAZL	NM_001351	1.80461	Up
3723071	DBF4B	NM_145663	1.76517	Up
2922972	DCBLD1	NM_173674	0.357432	Down
3367788	DCDC5	AK128035	1.6434	Up
3361072	DCHS1	NM_003737	0.522463	Down
3307680	DCLRE1A	NM_014881	2.36138	Up
2824354	DCP2	NM_152624	2.41026	Up
2795819	DCTD	NM_001012732	0.651393	Down
2707764	DCUN1D1	NM_020640	1.63286	Up
4018218	DCX	NM_000555	4.4693	Up
3774535	DCXR	NM_016286	1.59445	Up
2420832	DDAH1	NM_012137	0.19194	Down
3458587	DDIT3	NM_004083	0.384928	Down
3347831	DDX10	NM_004398	2.06254	Up
3960629	DDX17	NM_006386	1.58843	Up
3354896	DDX25	NM_013264	3.84089	Up
2829488	DDX46	NM_014829	1.77086	Up
3825446	DDX49	NM_019070	0.647728	Down
3766893	DDX5	NM_004396	1.56283	Up
3873086	DEFB129	NM_080831	0.564021	Down
2382360	DEGS1	NM_003676	0.501194	Down
2944068	DEK	NM_003472	2.49372	Up
3118651	DENND3	NM_014957	0.343714	Down
3629811	DENND4A	NM_005848	0.632602	Down
3362263	DENND5A	NM_015213	0.653836	Down
3449760	DENND5B	NM_144973	0.59246	Down
3435490	DENR	NM_003677	1.53103	Up
2417528	DEPDC1	NM_001114120	3.79805	Up
2858592	DEPDC1B	NM_018369	5.56847	Up
3467788	DEPDC4	NM_152317	2.60765	Up
3113280	DEPDC6	NM_022783	2.6265	Up
3151401	DERL1	NM_024295	0.669957	Down
3041816	DFNA5	NM_004403	0.29622	Down
3417075	DGKA	NM_201444	0.296246	Down
3039247	DGKB	NM_004080	2.86668	Up
3380697	DHCR7	NM_001360	0.548666	Down
3667811	DHODH	NM_001361	2.39612	Up
3558118	DHRS1	NM_138452	0.485873	Down
3719210	DHRS11	NM_024308	2.14157	Up
3567187	DHRS7	NM_016029	0.601414	Down
3235373	DHTKD1	NM_018706	2.08261	Up
2763805	DHX15	NM_001358	1.79465	Up
3742727	DHX33	NM_020162	1.73944	Up
3884922	DHX35	NM_021931	1.8101	Up
3729123	DHX40	NM_024612	1.80589	Up
2370991	DHX9	NM_001357	1.73147	Up
3475511	DIABLO	NM_019887	0.643588	Down
3913544	DIDO1	NM_080797	1.56596	Up
3573870	DIO2	NM_013989	0.404634	Down
3552684	DIO3	NM_001362	2.22291	Up
3273251	DIP2C	NM_014974	0.638988	Down
3996667	DKC1	NM_001363	1.51249	Up
2731636	DKFZP564O0823	NM_015393	0.145655	Down
2995320	DKFZP586I1420	NR_002186	3.61218	Up
3363266	DKK3	NM_015881	0.290643	Down
3489708	DLEU1	NR_002605	3.49037	Up
3513995	DLEU2	NR_002612	4.09354	Up
3796620	DLGAP1	NM_004746	1.54669	Up
3565663	DLGAP5	NM_014750	9.05937	Up
2986350	DLL1	NM_005618	2.68217	Up
3833122	DLL3	NM_016941	1.63839	Up
3960685	DMC1	NM_007068	5.87989	Up
4004044	DMD	NM_000109	1.73707	Up
3011250	DMTF1	NM_021145	1.86894	Up
2849056	DNAH5	NM_001369	0.374586	Down
2491089	DNAH6	NM_001370	3.89464	Up
2491168	DNAH6	NM_001370	2.31482	Up
2656569	DNAJB11	NM_016306	0.649756	Down
3167660	DNAJB5	NM_001135005	0.515731	Down
3018866	DNAJB9	NM_012328	0.527909	Down
3280902	DNAJC1	NM_022365	0.354191	Down
3325263	DNAJC24	NM_181706	1.57252	Up
3497270	DNAJC3	NM_006260	0.536002	Down
3294280	DNAJC9	NM_015190	1.63499	Up
3960875	DNAL4	NM_005740	0.627666	Down
2330723	DNALI1	NM_003462	1.76721	Up
4027302	DNASE1L1	NM_001009932	0.492003	Down
3850069	DNMT1	NM_001130823	1.92827	Up
2544662	DNMT3A	NM_175629	1.79204	Up
3882012	DNMT3B	NM_006892	7.14156	Up
3988435	DOCK11	NM_144658	1.65312	Up
2622970	DOCK3	NM_004947	2.08152	Up
3090512	DOCK5	NM_024940	0.424354	Down
3522398	DOCK9	NM_001130048	0.445791	Down
3889833	DOK5	NM_018431	3.91597	Up
3929775	DONSON	NM_017613	1.71906	Up
2425447	DPH5	NM_001077394	1.75427	Up
3230811	DPP7	NM_013379	0.488324	Down
3846926	DPP9	NM_139159	0.586535	Down
2688180	DPPA4	NM_018189	2.6543	Up
2424524	DPYD	NM_000110	0.384376	Down
3271910	DPYSL4	NM_006426	0.564455	Down
2474019	DPYSL5	NM_020134	3.43843	Up
3428783	DRAM	NM_018370	0.342869	Down
3150715	DSCC1	NM_024094	10.6307	Up
3904566	DSN1	NM_024918	2.63381	Up
2958325	DST	NM_183380	0.471435	Down
3878025	DSTN	NM_001011546	0.529103	Down
2378937	DTL	NM_016448	4.39639	Up
3784208	DTNA	NM_032975	0.294845	Down
2544781	DTNB	NM_021907	1.92309	Up
3418329	DTX3	NM_178502	1.60762	Up
2887309	DUSP1	NM_004417	0.402896	Down
2457261	DUSP10	NM_007207	0.238938	Down
3719515	DUSP14	NM_007026	0.363342	Down
3758615	DUSP3	NM_004090	0.280916	Down
3129731	DUSP4	NM_057158	0.343909	Down
3593147	DUT	NM_001025248	2.24957	Up
2981874	DYNLT1	NM_006519	0.576875	Down
4004819	DYNLT3	NM_006520	0.354751	Down
2635263	DZIP3	NM_014648	2.50999	Up
3903146	E2F1	NM_005225	1.58733	Up
3365776	E2F8	NM_024680	2.87976	Up
2638676	EAF2	NM_018456	2.06308	Up
3817380	EBI3	NM_005755	0.498108	Down
2400518	ECE1	NM_001113349	0.285618	Down
2358360	ECM1	NM_004425	0.321507	Down
2652675	ECT2	NM_018098	3.126	Up
3980380	EDA	NM_001399	1.63545	Up
4011096	EDA2R	NM_021783	0.318916	Down
2608801	EDEM1	NM_014674	0.446376	Down
2447824	EDEM3	NM_025191	0.58468	Down
2865390	EDIL3	NM_005711	0.34215	Down
2895244	EDN1	NM_001955	0.0724802	Down
2746591	EDNRA	NM_001957	7.19597	Up
3465593	EEA1	NM_003566	0.520002	Down
2960903	EEF1A1	NM_001402	1.81362	Up
3134468	EFCAB1	NM_024593	2.33296	Up
2339740	EFCAB7	NM_032437	1.94364	Up
2554018	EFEMP1	NM_004105	0.0992155	Down
3377933	EFEMP2	NM_016938	0.351218	Down
3504791	EFHA1	NM_152726	1.74249	Up
2910236	EFHC1	NM_018100	1.91218	Up
4006326	EFHC2	NM_025184	1.83191	Up
2360677	EFNA1	NM_004428	0.664255	Down
3708991	EFNB3	NM_001406	1.65338	Up
3557408	EFS	NM_005864	1.57429	Up
3002640	EGFR	NM_005228	0.328116	Down
3560403	EGLN3	NM_022073	2.35015	Up
2830861	EGR1	NM_001964	3.03253	Up
3377226	EHD1	NM_006795	0.424748	Down
3837431	EHD2	NM_014601	0.352469	Down
3620276	EHD4	NM_139265	0.634807	Down
2949524	EHMT2	NM_006709	1.78232	Up
4002148	EIF1AX	NM_001412	3.30035	Up
3589570	EIF2AK4	NM_001013703	0.540202	Down
2330075	EIF2C1	NM_012199	1.50235	Up
3148582	EIF3E	NM_001568	2.30133	Up
3149754	EIF3H	NM_003756	1.53634	Up
3945056	EIF3L	NM_016091	1.81617	Up
3773312	EIF4A3	NM_014740	1.6505	Up
2778980	EIF4E	NM_001968	2.33802	Up
3250699	EIF4EBP2	NM_004096	1.5042	Up
3511031	ELF1	NM_172373	0.489734	Down
4021433	ELF4	NM_001421	0.278141	Down
3427098	ELK3	NM_005230	0.380171	Down
3347431	ELMOD1	NM_018712	2.02559	Up
2745067	ELMOD2	NM_153702	2.52459	Up
2409310	ELOVL1	NM_022821	0.285068	Down
2941721	ELOVL2	NM_017770	0.335867	Down
3784727	ELP2	NM_018255	1.76696	Up
3091628	ELP3	NM_018091	1.63856	Up
3325307	ELP4	NM_019040	2.50495	Up
2419432	ELTD1	NM_022159	0.0312325	Down
3726375	EME1	NM_152463	2.70067	Up
3016262	EMID2	NM_133457	2.07116	Up
2478748	EML4	NM_019063	1.51803	Up
3575371	EML5	NM_183387	2.23018	Up
3405748	EMP1	NM_001423	0.117677	Down
3679959	EMP2	NM_001424	2.57594	Up
3837731	EMP3	NM_001425	0.256105	Down
2862696	ENC1	NM_003633	0.385259	Down
3345427	ENDOD1	NM_015036	0.464796	Down
3226097	ENG	NM_000118	0.490553	Down
3511817	ENOX1	NM_017993	0.449431	Down
2909020	ENPP4	NM_014936	2.15979	Up
2955673	ENPP5	NM_021572	3.43495	Up
2434490	ENSA	NM_207042	1.62004	Up
3574460	ENSA	NM_207044	0.510057	Down
3880706	ENTPD6	NM_001247	0.624247	Down
2667024	EOMES	NM_005442	2.1045	Up
2480383	EPAS1	NM_001430	0.181216	Down
2327677	EPB41	NM_203342	2.06495	Up
2870964	EPB41L4A	NM_022140	0.589106	Down
2503109	EPB41L5	NM_020909	1.61243	Up
2731496	EPGN	NM_001013442	0.655038	Down
3077321	EPHA1	NM_005232	1.88384	Up
2397948	EPHA2	NM_004431	0.241255	Down
2600689	EPHA4	NM_004438	4.66317	Up
2965206	EPHA7	NM_004440	12.455	Up
3445908	EPS8	NM_004447	0.439815	Down
3316149	EPS8L2	NM_022772	0.566446	Down
2868131	ERAP1	NM_001040458	0.37664	Down
2821347	ERAP2	NM_022350	0.391874	Down
2597552	ERBB4	NM_005235	2.12363	Up
3288707	ERCC6	NM_000124	0.575441	Down
4012142	ERCC6L	NM_017669	7.8678	Up
2841184	ERGIC1	NM_001031711	0.475362	Down
3570049	ERH	NM_004450	1.70456	Up
3683806	ERI2	NM_080663	2.11155	Up
3564790	ERO1L	NM_014584	0.627875	Down
2395177	ERRFI1	NM_018948	0.3255	Down
3898224	ESF1	NM_016649	2.42696	Up
2856995	ESM1	NM_007036	0.11529	Down
3415857	ESPL1	NM_012291	3.04882	Up
2455933	ESRRG	NR_024099	2.50613	Up
2486520	ETAA1	NM_019002	1.57535	Up
3397589	ETS1	NM_005238	0.380337	Down
3039177	ETV1	NM_004956	2.67914	Up
2709132	ETV5	NM_004454	0.384197	Down
3405032	ETV6	NM_001987	0.562229	Down
2704441	EVI1	NM_001105078	0.349865	Down
2423017	EVI5	NM_005665	0.251253	Down
3819200	EVI5L	NM_145245	0.64904	Down
2388219	EXO1	NM_130398	5.46549	Up
3566304	EXOC5	NM_006544	1.67551	Up
2460519	EXOC8	NM_175876	0.639426	Down
2396480	EXOSC10	NM_001001998	1.51016	Up
3191695	EXOSC2	NM_014285	2.58704	Up
3863060	EXOSC5	NM_020158	1.93569	Up
3485863	EXOSC8	NM_181503	2.47096	Up
2741768	EXOSC9	NM_001034194	2.54894	Up
3150060	EXT1	NM_000127	0.268581	Down
3328389	EXT2	NM_000401	0.612758	Down
2425400	EXTL2	NM_001439	1.66902	Up
3140037	EYA1	NM_000503	1.76082	Up
3887479	EYA2	NM_172111	1.74071	Up
3078348	EZH2	NM_004456	2.66466	Up
2816459	F2R	NM_001992	0.270515	Down
2816494	F2RL1	NM_005242	0.364285	Down
2863363	F2RL2	NM_004101	0.134161	Down
4027639	F8	NM_000132	1.54109	Up
4027813	F8A1	NM_012151	0.669804	Down
2404418	FABP3	NM_004102	0.342427	Down
2923928	FABP7	NM_001446	18.2266	Up
3333247	FADS2	NM_004265	0.612593	Down
3375582	FADS3	NM_021727	0.384875	Down
3454157	FAIM2	NM_012306	2.14783	Up
3436329	FAM101A	NM_181709	0.527861	Down
4009893	FAM104B	BC017571	1.77133	Up
3489851	FAM10A4	NR_002183	4.26646	Up
3331903	FAM111B	AY457926	5.70493	Up
2724094	FAM114A1	BC040452	0.157901	Down
2523354	FAM117B	NM_173511	1.9716	Up
2596689	FAM119A	NM_145280	1.56285	Up
3991814	FAM122C	AK295485	1.67404	Up
3490073	FAM124A	BC051771	2.30063	Up
3991889	FAM127A	NM_001078171	0.349652	Down
2447877	FAM129A	NM_052966	0.512364	Down
3225952	FAM129B	NM_022833	0.360045	Down
3757990	FAM134C	BC049370	0.613919	Down
2912777	FAM135A	NM_001105531	1.96515	Up
2777564	FAM13A1	NM_014883	3.87587	Up
2777487	FAM13A1	NM_001015045	1.77477	Up
2537171	FAM150B	NM_001002919	0.352817	Down
2821981	FAM174A	NM_198507	0.264084	Down
2776088	FAM175A	NM_139076	2.44215	Up
2560625	FAM176A	NM_001135032	0.406822	Down
3532353	FAM177A1	NM_001079519	0.465447	Down
2971724	FAM184A	NM_024581	2.01568	Up
2681044	FAM19A4	NM_182522	2.37696	Up
3768535	FAM20A	NM_017565	1.66965	Up
2922715	FAM26E	NM_153711	0.207923	Down
3200611	FAM29A	NM_017645	2.90861	Up
3764738	FAM33A	NM_182620	1.60036	Up
3704376	FAM38A	D87071	0.382815	Down
2658785	FAM43A	NM_153690	0.501447	Down
2962383	FAM46A	NM_017633	0.394061	Down
3153328	FAM49B	BC017297	1.61392	Up
3996430	FAM50A	NM_004699	0.513427	Down
2326157	FAM54B	NM_019557	0.493612	Down
2634058	FAM55C	NM_001134456	0.521844	Down
3449700	FAM60A	NM_001135811	2.26268	Up
3082248	FAM62B	NM_020728	0.665629	Down
3665550	FAM65A	NM_024519	0.529782	Down
2945741	FAM65B	NM_014722	1.53845	Up
2423175	FAM69A	NM_001006605	0.595684	Down
4052881	FAM72A	BC035696	5.79505	Up
3387413	FAM76B	NM_144664	2.43409	Up
3884892	FAM83D	NM_030919	2.25166	Up
2470470	FAM84A	NM_145175	0.650364	Down
3152558	FAM84B	NM_174911	0.533289	Down
3335338	FAM89B	NM_001098785	0.646817	Down
3589212	FAM98B	NM_173611	2.15129	Up
3704980	FANCA	NM_000135	2.90537	Up
4000370	FANCB	NM_001018113	4.01155	Up
3215701	FANCC	NM_000136	1.97329	Up
2610241	FANCD2	NM_033084	6.53162	Up
3204463	FANCG	NM_004629	1.79868	Up
3607537	FANCI	NM_001113378	4.81441	Up
3607510	FANCI	NM_001113378	4.73069	Up
2554448	FANCL	NM_001114636	4.52175	Up
3534248	FANCM	NM_020937	2.67181	Up
2601021	FARSB	NM_005687	1.78454	Up
3257098	FAS	NM_000043	0.226084	Down
2586227	FASTKD1	NM_024622	2.17561	Up
2797393	FAT1	NM_005245	0.609416	Down
3862167	FBL	NM_001436	2.68609	Up
2322036	FBLIM1	NM_017556	0.589846	Down
3576749	FBLN5	NM_006329	0.165176	Down
2500667	FBLN7	NM_153214	1.77627	Up
3623031	FBN1	NM_000138	0.310116	Down
3848745	FBN3	NM_032447	2.11058	Up
3475191	FBXL10	NM_032590	1.51293	Up
3065407	FBXL13	NM_145032	1.63313	Up
2829905	FBXL21	NM_012159	2.14802	Up
3151607	FBXO32	NM_058229	0.428177	Down
3708099	FBXO39	NM_153230	0.543507	Down
2980241	FBXO5	NM_012177	3.24908	Up
2621647	FBXW12	NM_207102	2.48303	Up
3381377	FCHSD2	NM_014824	0.646651	Down
2363852	FCRLA	NM_032738	0.550842	Down
3391149	FDXACB1	NM_138378	0.288641	Down
3809621	FECH	NM_001012515	0.658625	Down
3333226	FEN1	NM_004111	2.49291	Up
2855818	FGF10	NM_004465	1.78683	Up
4023907	FGF13	NM_004114	1.59479	Up
3523499	FGF14	NM_175929	1.74129	Up
3380126	FGF19	NM_005117	2.236	Up
3441190	FGF6	NM_020996	0.570512	Down
3132016	FGFR1	NM_023110	1.91591	Up
3310041	FGFR2	NM_000141	6.87114	Up
2715016	FGFR3	NM_000142	1.96482	Up
2842911	FGFR4	NM_213647	1.739	Up
2714465	FGFRL1	NM_001004356	0.592994	Down
2568687	FHL2	NM_201555	0.471546	Down
2407478	FHL3	NM_004468	0.410633	Down
3050367	FIGNL1	NM_001042762	2.43743	Up
3721452	FKBP10	NM_021939	0.501712	Down
3043936	FKBP14	NM_017946	0.323821	Down
3562721	FKBP3	NM_002013	2.41608	Up
3401099	FKBP4	NM_002014	1.62817	Up
2951567	FKBP5	NM_004117	2.26614	Up
3355733	FLI1	NM_002017	0.101122	Down
3748188	FLII	NM_002018	0.587308	Down
2808287	FLJ10246	AK001108	1.68854	Up
3527864	FLJ10357	NM_018071	0.637691	Down
3680953	FLJ11151	NM_018340	0.363345	Down
2766122	FLJ13197	AK023259	1.80689	Up
3327057	FLJ14213	NM_024841	0.507468	Down
2738244	FLJ20184	AK000191	1.70681	Up
3000905	FLJ21075	NM_025031	0.552073	Down
3750842	FLJ25006	NM_144610	1.9268	Up
3839171	FLJ26850	BC130542	0.643628	Down
3840562	FLJ32214	AK056776	0.622002	Down
3301609	FLJ34077	AK091396	1.60743	Up
2922246	FLJ34503	AK091822	0.492324	Down
3066956	FLJ36031	NM_175884	0.637448	Down
3299782	FLJ37201	AK094520	2.05576	Up
2907396	FLJ38717	AK096036	1.85979	Up
3433466	FLJ42957	BC122872	2.01001	Up
3710406	FLJ45455	NM_207386	2.35654	Up
4027176	FLNA	NM_001456	0.629379	Down
2625907	FLNB	NM_001457	0.260526	Down
3023149	FLNC	NM_001458	0.235564	Down
3546924	FLRT2	NM_013231	0.159576	Down
2379280	FLVCR1	NM_014053	1.69591	Up
3454006	FMNL3	NM_175736	0.492792	Down
2598261	FN1	NM_212482	0.215237	Down
2652410	FNDC3B	NM_022763	0.237629	Down
2405250	FNDC5	NM_153756	2.1902	Up
3339406	FOLR1	NM_016730	1.91139	Up
3377988	FOSL1	NM_005438	0.486196	Down
2474977	FOSL2	NM_005253	0.218473	Down
3836534	FOXA3	NM_004497	1.66787	Up
3596263	FOXB1	NM_012182	1.67826	Up
3158740	FOXH1	NM_003923	1.7374	Up
3440598	FOXM1	NM_202002	2.86942	Up
3510858	FOXO1	NM_002015	0.555289	Down
3355056	FOXRED1	NM_017547	1.98095	Up
3959613	FOXRED2	NM_024955	1.83284	Up
3144740	FP6628	XM_001722796	2.43765	Up
3317868	FRAG1	NM_014489	1.5225	Up
2732655	FRAS1	NM_025074	1.98734	Up
3259785	FRAT1	NM_005479	1.55237	Up
3199511	FREM1	NM_144966	4.59537	Up
3486096	FREM2	NM_207361	8.15254	Up
3191352	FREQ	NM_014286	0.53815	Down
2756029	FRG1	NM_004477	1.58075	Up
3278401	FRMD4A	NM_018027	0.395023	Down
3535515	FRMD6	NM_001042481	0.123932	Down
3335131	FRMD8	NM_031904	0.624906	Down
2590715	FRZB	NM_001463	6.50397	Up
3619060	FSIP1	NM_152597	1.75163	Up
2519038	FSIP2	BC121089	2.35976	Up
3815097	FSTL3	NM_005860	0.552762	Down
2419235	FUBP1	NM_003902	1.80313	Up
2401643	FUCA1	NM_000147	0.236723	Down
2977510	FUCA2	NM_032020	0.415413	Down
3608398	FURIN	NM_002569	0.39765	Down
3656904	FUS	NM_004960	1.83999	Up
4045780	FUSIP1	NM_054016	2.96802	Up
3540552	FUT8	NM_178155	1.79828	Up
2917825	FUT9	NM_006581	4.07088	Up
3743852	FXR2	NM_004860	0.534333	Down
2672016	FYCO1	NM_024513	0.665744	Down
2659887	FYTTD1	NM_001011537	0.569659	Down
3012213	FZD1	NM_003505	1.58521	Up
3091746	FZD3	NM_017412	4.26652	Up
3110272	FZD6	NM_003506	0.315543	Down
2523045	FZD7	NM_003507	3.07053	Up
3285119	FZD8	NM_031866	0.529668	Down
2835960	G3BP1	NM_005754	1.55025	Up
4027416	G6PD	NM_000402	0.624849	Down
4027532	GAB3	NM_001081573	0.581762	Down
3404636	GABARAPL1	NM_031412	0.408127	Down
3638871	GABARAPL3	AF180519	0.640402	Down
3916576	GABPA	NM_002040	2.53316	Up
4026075	GABRA3	NM_000808	3.11601	Up
2838462	GABRG2	NM_198903	1.52863	Up
2840393	GABRP	NM_014211	2.21912	Up
2341083	GADD45A	NM_001924	0.335601	Down
2401581	GALE	NM_000403	0.628363	Down
2836518	GALNT10	NM_198321	0.601022	Down
3181600	GALNT12	NM_024642	4.32398	Up
2546874	GALNT14	NM_024572	1.77179	Up
2384788	GALNT2	NM_004481	0.394003	Down
2585129	GALNT3	NM_004482	3.13836	Up
2585167	GALNT3	NM_004482	2.17327	Up
2511603	GALNT5	NM_014568	0.468935	Down
3454892	GALNT6	NM_007210	0.600006	Down
3401920	GALNT8	NM_017417	2.0329	Up
3842590	GALP	NM_033106	3.08579	Up
2995420	GARS	NM_002047	0.606252	Down
3929721	GART	NM_000819	1.76148	Up
3323891	GAS2	NM_177553	1.81955	Up
3428268	GAS2L3	NM_174942	4.54535	Up
3502829	GAS6	NM_000820	0.475603	Down
3622386	GATM	NM_001482	1.94624	Up
2437247	GBA	NM_000157	0.276456	Down
2684187	GBE1	NM_000158	0.268527	Down
2421883	GBP1	NM_002053	0.577887	Down
2421843	GBP3	NM_018284	0.28481	Down
2421925	GBP7	NM_207398	0.421329	Down
2423625	GCLM	NM_002061	0.381983	Down
3175494	GCNT1	NM_001097634	2.50717	Up
2862841	GCNT4	NM_016591	0.1495	Down
3824993	GDF15	NM_004864	0.209601	Down
3442774	GDF3	NM_020634	3.07833	Up
3145509	GDF6	NM_001001557	0.592818	Down
2853885	GDNF	NM_000514	0.0850249	Down
3980614	GDPD2	NM_017711	2.46359	Up
3739812	GEMIN4	NM_015721	1.5268	Up
2882897	GEMIN5	NM_015465	1.63112	Up
2477980	GEMIN6	NM_024775	1.53781	Up
4000269	GEMIN8	NM_017856	1.60865	Up
2471316	GEN1	NM_182625	2.91085	Up
3044129	GGCT	NM_024051	1.87607	Up
3766512	GH1	NM_000515	0.46997	Down
3064230	GIGYF1	NM_022574	1.64976	Up
3880827	GINS1	NM_021067	3.01948	Up
3703112	GINS2	NM_016095	5.15799	Up
3663228	GINS3	NM_001126129	2.17863	Up
3095766	GINS4	NM_032336	2.98775	Up
2343334	GIPC2	NM_017655	1.64677	Up
3836401	GIPR	NM_000164	0.632856	Down
3471005	GIT2	NM_057169	0.613523	Down
2963679	GJB7	NM_198568	1.5275	Up
2668205	GLB1	NM_000404	0.420641	Down
3197955	GLDC	NM_000170	1.67796	Up
3593931	GLDN	NM_181789	2.68215	Up
3047660	GLI3	NM_000168	2.05495	Up
3422855	GLIPR1	NM_006851	0.0170564	Down
3168385	GLIPR2	NM_022343	0.577415	Down
3197014	GLIS3	NM_001042413	0.288242	Down
3197140	GLIS3	NM_001042413	0.265023	Down
2520291	GLS	NM_014905	0.463802	Down
3437500	GLT1D1	NM_144669	1.74713	Up
3824471	GLT25D1	NM_024656	0.48708	Down
2676319	GLT8D1	NM_001010983	0.666451	Down
3298977	GLUD1	NM_005271	1.51278	Up
2447066	GLUL	NM_002065	1.54269	Up
3331822	GLYATL1	NM_080661	1.58593	Up
2487478	GMCL1	NM_178439	1.89816	Up
2938636	GMDS	NM_001500	1.54378	Up
3565361	GMFB	NM_004124	1.89921	Up
2898597	GMNN	NM_015895	2.51649	Up
2648873	GMPS	NM_003875	1.98275	Up
3816778	GNA11	NM_002067	0.44223	Down
3767339	GNA13	NM_006572	0.667667	Down
3210737	GNA14	NM_004297	0.114832	Down
3939125	GNAZ	NM_002073	2.58906	Up
3012978	GNG11	NM_004126	0.207324	Down
2417272	GNG12	NM_018841	0.423881	Down
3535628	GNG2	NM_053064	2.50947	Up
3333595	GNG3	NM_012202	2.30846	Up
3845944	GNG7	NM_052847	2.1231	Up
2624074	GNL3	NM_206825	1.70239	Up
3643813	GNPTG	NM_032520	0.554704	Down
3460127	GNS	NM_002076	0.470511	Down
3226431	GOLGA2	NM_004486	0.612308	Down
3479355	GOLGA3	NM_005895	0.440316	Down
3549033	GOLGA5	NM_005113	0.5166	Down
3724360	GOSR2	NM_004287	0.631004	Down
3306984	GPAM	NM_020918	2.05281	Up
2810458	GPBP1	NM_001127235	1.58952	Up
2535761	GPC1	NM_002081	0.620271	Down
3496637	GPC6	NM_005708	0.433445	Down
2511432	GPD2	NM_001083112	1.69214	Up
2945518	GPLD1	NM_001503	1.54434	Up
3471224	GPN3	NM_016301	1.59643	Up
3191273	GPR107	NM_001136557	0.647719	Down
3191338	GPR107	NM_001136557	0.5829	Down
3094334	GPR124	NM_032777	0.410653	Down
2928461	GPR126	NM_020455	0.110287	Down
3239437	GPR158	NM_020752	0.602311	Down
3120443	GPR172A	NM_024531	0.646517	Down
2629345	GPR27	NM_018971	1.56092	Up
3070873	GPR37	NM_005302	0.573383	Down
2506570	GPR39	NM_001508	0.412864	Down
2965653	GPR63	NM_030784	2.70896	Up
4001654	GPR64	NM_001079858	2.52249	Up
2819779	GPR98	NM_032119	10.6603	Up
3405587	GPRC5A	NM_003979	0.302237	Down
3683377	GPRC5B	NM_016235	1.72982	Up
3734355	GPRC5C	NM_022036	0.627962	Down
3194284	GPSM1	NM_015597	0.600568	Down
2900554	GPX5	NM_001509	0.593656	Down
2336439	GPX7	NM_015696	0.591336	Down
2584712	GRB14	NM_004490	1.98756	Up
2469825	GREB1	NM_014668	2.5176	Up
3587553	GREM1	NM_013372	0.265212	Down
3109687	GRHL2	NM_024915	2.59303	Up
2736060	GRID2	NM_001510	4.76419	Up
3445326	GRIN2B	NM_000834	0.668514	Down
3837759	GRIN2D	NM_000836	0.649103	Down
3119945	GRINA	NM_000837	0.490325	Down
3267036	GRK5	NM_005308	0.5994	Down
2950970	GRM4	NM_000841	1.56575	Up
3071063	GRM8	NM_001127323	1.76604	Up
3722917	GRN	NM_002087	0.602319	Down
3970024	GRPR	NM_005314	4.14054	Up
3706753	GSG2	NM_031965	1.96127	Up
3187686	GSN	NM_001127663	0.464551	Down
2738314	GSTCD	NM_001031720	2.03545	Up
3028977	GSTK1	NM_015917	0.594661	Down
2427208	GSTM3	NM_000849	0.506895	Down
3262535	GSTO2	NM_183239	1.79169	Up
3488094	GTF2F2	NM_004128	1.59208	Up
3322717	GTF2H1	NM_005316	0.431556	Down
2545681	GTF3C2	NM_001521	1.5392	Up
2593352	GTF3C3	NM_012086	1.56053	Up
3389647	GUCY1A2	NM_000855	0.290554	Down
2748830	GUCY1A3	NM_000856	2.00398	Up
2725779	GUF1	NM_021927	1.8749	Up
2519480	GULP1	NM_016315	1.79441	Up
2647154	GYG1	NM_004130	0.553609	Down
3329099	GYLTL1B	NM_152312	1.97211	Up
2504328	GYPC	NM_002101	0.45106	Down
3945006	H1F0	NM_005318	2.75997	Up
2694675	H1FX	NM_006026	2.55657	Up
3394183	H2AFX	NM_002105	1.71068	Up
3250602	H2AFY2	NM_018649	1.70941	Up
2779486	H2AFZ	NM_002106	2.04372	Up
3770944	H3F3B	NM_005324	1.53082	Up
3180957	HABP4	NM_014282	0.501541	Down
2473735	HADHB	NM_000183	0.560509	Down
2878474	HARS	NM_002109	0.609121	Down
3151086	HAS2	NM_005328	8.89954	Up
2515369	HAT1	NM_003642	2.59199	Up
2878273	HBEGF	NM_001945	0.111743	Down
3913420	hCG_2018279	BC025345	0.608762	Down
2328868	HDAC1	NM_004964	1.59063	Up
2611504	HDAC11	NM_024827	0.598677	Down
2970532	HDAC2	NM_001527	1.56038	Up
3452743	HDAC7	NM_015401	0.580163	Down
2991395	HDAC9	NM_178423	0.500725	Down
2438531	HDGF	NM_004494	1.51635	Up
3806689	HDHD2	NM_032124	2.06633	Up
2462456	HEATR1	NM_018072	1.73579	Up
2462511	HEATR1	NM_018072	1.70906	Up
3559690	HEATR5A	NM_015473	0.627305	Down
3445123	HEBP1	NM_015987	0.565167	Down
2692909	HEG1	NM_020733	0.157614	Down
3258910	HELLS	NM_018063	5.03911	Up
3292448	HERC4	NM_022079	0.639892	Down
3662387	HERPUD1	NM_014685	0.502042	Down
3632152	HEXA	NM_000520	0.578797	Down
2815791	HEXB	NM_000521	0.338817	Down
2422612	HFM1	NM_001017975	2.46435	Up
3096575	HGSNAT	NM_152419	0.321776	Down
3854218	HICE1	NM_033417	2.38008	Up
3022814	HIG2	NM_013332	1.90672	Up
3057370	HIP1	NM_005338	1.64032	Up
3325907	HIPK3	NM_005734	0.341295	Down
2946194	HIST1H1A	NM_005325	32.6701	Up
2947073	HIST1H1B	NM_005322	7.88079	Up
2946232	HIST1H1C	NM_005319	2.96623	Up
2946353	HIST1H1D	NM_005320	6.80073	Up
2899171	HIST1H1E	NM_005321	3.20206	Up
2946219	HIST1H2AB	NM_003513	6.28285	Up
2899223	HIST1H2AE	NM_021052	3.17296	Up
2899756	HIST1H2AG	NM_021064	2.53779	Up
2899772	HIST1H2AH	NM_080596	8.1526	Up
2947040	HIST1H2AJ	NM_021066	3.35802	Up
2947063	HIST1H2AK	NM_003510	4.37802	Up
2900091	HIST1H2AL	NM_003511	6.52727	Up
2947100	HIST1H2AM	NM_003514	3.05182	Up
2946268	HIST1H2BC	NM_003526	4.37702	Up
2899206	HIST1H2BF	NM_003522	3.48051	Up
2946345	HIST1H2BG	NM_003518	2.45893	Up
2946714	HIST1H2BK	NM_080593	0.223335	Down
2900059	HIST1H2BM	NM_003521	20.1791	Up
2900116	HIST1H2BO	NM_003527	1.51273	Up
2899090	HIST1H3A	NM_003529	10.1487	Up
2946215	HIST1H3B	NM_003537	9.9244	Up
2899102	HIST1H3C	NM_003531	2.79167	Up
2946324	HIST1H3D	NM_003530	2.91228	Up
2946364	HIST1H3F	NM_021018	6.65514	Up
2946369	HIST1H3G	NM_003534	5.10917	Up
2900051	HIST1H3H	NM_003536	2.39964	Up
2947095	HIST1H3J	NM_003535	8.77154	Up
2899095	HIST1H4A	NM_003538	3.92747	Up
2946208	HIST1H4B	NM_003544	4.65377	Up
2899146	HIST1H4C	NM_003542	19.4322	Up
2946319	HIST1H4D	NM_003539	18.6518	Up
2899216	HIST1H4E	NM_003545	1.51936	Up
2899243	HIST1H4F	NM_003540	3.39516	Up
2899768	HIST1H4I	NM_003495	3.88149	Up
2434129	HIST2H2AB	NM_175065	4.85914	Up
2434124	HIST2H2BE	NM_003528	1.98846	Up
2459616	HIST3H2A	NM_033445	2.32531	Up
2384268	HIST3H2BB	NM_175055	1.97136	Up
2895159	HIVEP1	NM_002114	0.586458	Down
2977265	HIVEP2	NM_006734	0.220988	Down
2408681	HIVEP3	NM_024503	0.567212	Down
2604254	HJURP	NM_018410	2.87585	Up
2489545	HK2	NM_000189	1.51896	Up
3250237	HKDC1	NM_025130	0.606874	Down
2948926	HLA-B	NM_005514	0.448693	Down
2948887	HLA-C	NM_002117	0.627888	Down
2950307	HLA-DOA	NM_002119	1.99474	Up
4048241	HLA-DRB5	NM_002125	1.73248	Up
2901620	HLA-E	NM_005516	0.541473	Down
2700197	HLTF	NM_003071	1.99496	Up
3881282	HM13	NM_178580	0.638642	Down
3351841	HMBS	NM_000190	1.9242	Up
2371873	HMCN1	NM_031935	0.549423	Down
2793951	HMGB2	NM_001130688	7.51243	Up
2401609	HMGCL	NM_000191	0.55582	Down
2958117	HMGCLL1	NM_019036	1.64735	Up
2961929	HMGN3	NM_004242	2.94527	Up
2838656	HMMR	NM_012484	5.38878	Up
3646199	HMOX2	NM_001127205	0.41024	Down
2507896	HNMT	NM_006895	0.513811	Down
2877141	HNRNPA0	NM_006805	2.09958	Up
3416483	HNRNPA1	NM_031157	1.77825	Up
3286286	HNRNPF	NM_004966	1.64741	Up
2890148	HNRNPH1	NM_005520	1.61485	Up
3249738	HNRNPH3	NM_012207	2.90386	Up
2401275	HNRNPR	NM_001102398	1.90448	Up
2775562	HNRPDL	NR_003249	1.63628	Up
2864237	HOMER1	NM_004272	1.7094	Up
3636391	HOMER2	NM_199330	1.71371	Up
2338625	HOOK1	NM_015888	3.84912	Up
3761274	HOXB1	NM_002144	5.16028	Up
3416344	HOXC9	NM_006897	0.57018	Down
7385611	HPCAL1	NM_002149	0.609361	Down
2334314	HPDL	NM_032756	2.43085	Up
3991698	HPRT1	NM_000194	1.60678	Up
2647216	HPS3	NM_032383	1.52413	Up
3261419	HPS6	NM_024747	0.640149	Down
3302886	HPSE2	NM_021828	2.54116	Up
2658275	HRASLS	NM_020386	0.489127	Down
3376490	HRASLS5	NM_054108	4.95728	Up
3145980	HRSP12	NM_005836	2.64345	Up
3941623	HSCB	NM_172002	0.596267	Down
3665501	HSD11B2	NM_000196	1.50567	Up
2825733	HSD17B4	NM_000414	2.39597	Up
2903488	HSD17B8	NM_014234	2.11156	Up
3580179	HSP90AA1	NM_005348	1.51866	Up
3236395	HSPA14	NM_016299	1.52002	Up
2742935	HSPA4L	NM_014278	0.277889	Down
3009399	HSPB1	NM_001540	0.346246	Down
3434012	HSPB8	NM_014365	0.163492	Down
2521479	HSPE1	NM_002157	2.13085	Up
2400793	HSPG2	NM_005529	0.381623	Down
3992521	HTATSF1	NM_014500	1.84805	Up
3268333	HTRA1	NM_002775	0.523046	Down
3471327	HVCN1	NM_001040107	1.64579	Up
3697434	HYDIN	NM_032821	2.26814	Up
2409368	HYI	NM_031207	0.388975	Down
2962525	IBTK	NM_015525	0.607262	Down
3820443	ICAM1	NM_000201	0.0577714	Down
2468622	ID2	NM_002166	2.59564	Up
3095223	IDO1	NM_002164	7.92005	Up
4025339	IDS	NM_000202	0.461803	Down
2948630	IER3	NM_003897	0.230529	Down
3824874	IFI30	NM_006332	2.64623	Up
3357840	IFITM3	NM_021034	0.556707	Down
3918574	IFNAR1	NM_000629	0.439611	Down
2976113	IFNGR1	NM_000416	0.27918	Down
2641667	IFT122	NM_052985	1.61075	Up
2545869	IFT172	NM_015662	1.50668	Up
3750595	IFT20	NM_174887	0.366984	Down
2687840	IFT57	NM_018010	1.87003	Up
2703133	IFT80	NM_020800	2.40634	Up
3431426	IFT81	NM_014055	2.60534	Up
3610804	IGF1R	NM_000875	0.608488	Down
2934308	IGF2R	NM_000876	0.52363	Down
3721010	IGFBP4	NM_001552	0.279064	Down
3415744	IGFBP6	NM_002178	0.589498	Down
2770469	IGFBP7	NM_001553	0.0985698	Down
4021777	IGSF1	NM_001555	1.53382	Up
2439861	IGSF9	NM_001135050	1.63259	Up
3219547	IKBKAP	NM_003640	1.50982	Up
2376799	IKBKE	NM_014002	0.527287	Down
3467315	IKIP	NM_153687	0.361593	Down
3918535	IL10RB	NM_000628	0.548305	Down
3871406	IL11	NM_000641	0.347446	Down
2340961	IL12RB2	NM_001559	2.19585	Up
3988538	IL13RA1	NM_001560	0.196684	Down
3936009	IL17RA	NM_014339	0.528011	Down
2624565	IL17RB	NM_018725	2.9583	Up
3391255	IL18	NM_001562	0.270157	Down
2571483	IL1A	NM_000575	0.0450497	Down
2501178	IL1F10	NM_032556	0.480337	Down
2501075	IL1F7	NM_014439	0.532104	Down
2496962	IL1R1	NM_000877	0.403343	Down
2657831	IL1RAP	NM_002182	0.391602	Down
3972657	IL1RAPL1	NM_014271	1.96365	Up
2810055	IL31RA	NM_139017	0.521696	Down
3645626	IL32	NM_001012631	0.163022	Down
3654175	IL4R	NM_000418	0.360447	Down
2992576	IL6	NM_000600	0.319629	Down
2360257	IL6R	NM_000565	0.632238	Down
2857416	IL6ST	NM_002184	0.226606	Down
2806468	IL7R	NM_002185	0.3095	Down
2731332	IL8	NM_000584	0.0542392	Down
2527580	IL8RB	NM_001557	0.620426	Down
2436132	ILF2	NM_004515	1.73754	Up
3820663	ILF3	NM_012218	2.49096	Up
3318890	ILK	NM_004517	0.503129	Down
3779362	IMPA2	NM_014214	3.4559	Up
2673873	IMPDH2	NM_000884	2.52696	Up
2686602	IMPG2	NM_016247	0.665006	Down
3262129	INA	NM_032727	0.537319	Down
3333358	INCENP	NM_001040694	1.84867	Up
3554282	INF2	NM_022489	0.645299	Down
2536757	ING5	NM_032329	1.56208	Up
3047581	INHBA	NM_002192	0.161848	Down
2520113	INPP1	NM_001128928	0.27645	Down
2787459	INPP4B	NM_003866	0.455136	Down
2532699	INPP5D	NM_001017915	0.304666	Down
3848243	INSR	NM_000208	1.76996	Up
3765642	INTS2	NM_020748	2.06139	Up
2454532	INTS7	NM_015434	1.80962	Up
3107661	INTS8	NM_017864	1.93386	Up
3129465	INTS9	NM_018250	1.50024	Up
2811745	IPO11	NM_016338	2.34094	Up
2333599	IPO13	NM_014652	0.611986	Down
3497790	IPO5	NM_002271	2.42284	Up
3319840	IPO7	NM_006391	1.71547	Up
2374872	IPO9	NM_018085	1.58865	Up
2691798	IQCB1	NM_001023570	2.16729	Up
3608113	IQGAP1	NM_003870	0.651537	Down
2816298	IQGAP2	NM_006633	4.4515	Up
2366028	IQWD1	NM_018442	0.398342	Down
2610359	IRAK2	NM_001570	0.43491	Down
3603336	IREB2	NM_004136	1.77842	Up
2796384	IRF2	NM_002199	0.501221	Down
2461531	IRF2BP2	NM_182972	0.497514	Down
3529701	IRF9	NM_006084	0.402109	Down
3525234	IRS2	NM_003749	0.555343	Down
4017694	IRS4	NM_003604	2.62142	Up
2846522	IRX2	NM_033267	2.224	Up
3692280	IRX3	NM_024336	1.95239	Up
4053534	ISG15	NM_005101	0.643945	Down
3690193	ITFG1	NM_030790	0.418428	Down
2809128	ITGA1	NM_181501	0.105264	Down
3630736	ITGA11	NM_001004439	0.217333	Down
2809245	ITGA2	NM_002203	0.210395	Down
3759137	ITGA2B	NM_000419	1.76361	Up
3726154	ITGA3	NM_002204	0.123319	Down
3456732	ITGA5	NM_002205	0.363115	Down
2519229	ITGAV	NM_002210	0.14311	Down
3284188	ITGB1	NM_002211	0.327553	Down
3724545	ITGB3	NM_000212	0.518581	Down
2416218	ITGB3BP	NM_014288	4.31625	Up
3448152	ITPR2	NM_002223	0.346897	Down
2903782	ITPR3	NM_002224	1.54193	Up
3305313	ITPRIP	NM_033397	0.622321	Down
2544238	ITSN2	NM_006277	0.562572	Down
2416522	JAK1	NM_002227	0.253998	Down
3160895	JAK2	NM_004972	0.505156	Down
2896177	JARID2	NM_004973	2.36074	Up
3544562	JDP2	NM_001135049	0.516013	Down
2830742	JMJD1B	NM_016604	1.50535	Up
3771773	JMJD6	NM_001081461	0.658963	Down
3960782	JOSD1	NM_014876	0.571617	Down
3906782	JPH2	NM_020433	0.547503	Down
3556990	JUB	NM_032876	0.540985	Down
3821893	JUNB	NM_002229	0.510269	Down
3757329	JUP	NM_002230	0.46297	Down
3787187	KATNAL2	NM_031303	2.45088	Up
3511168	KBTBD7	NM_032138	2.73004	Up
3401994	KCNA1	NM_000217	1.97782	Up
3930212	KCNE1	NM_000219	0.568759	Down
2550175	KCNG3	NM_133329	3.81343	Up
3567873	KCNH5	NM_139318	2.62306	Up
2613293	KCNH8	NM_144633	1.79252	Up
3733275	KCNJ2	NM_000891	0.377485	Down
3575241	KCNK10	NM_021161	3.61326	Up
2952834	KCNK5	NM_003740	3.11696	Up
3155901	KCNK9	NM_016601	0.63878	Down
3296046	KCNMA1	NM_002247	0.219427	Down
2824581	KCNN2	NM_021614	2.80072	Up
2913277	KCNQ5	NM_019842	0.439377	Down
2471384	KCNS3	NM_002252	1.82712	Up
2449391	KCNT2	NM_198503	3.2214	Up
3470793	KCTD10	NM_031954	0.454024	Down
3383130	KCTD14	NM_023930	2.57011	Up
2905069	KCTD20	NM_173562	0.527612	Down
2380055	KCTD3	NM_016121	1.59557	Up
3512500	KCTD4	NM_198404	0.590091	Down
2626258	KCTD6	NM_153331	1.91915	Up
3037385	KDELR2	NM_006854	0.529976	Down
3945314	KDELR3	NM_006855	0.279208	Down
2959039	KHDRBS2	NM_152688	5.68882	Up
3847814	KHSRP	NM_003685	1.55303	Up
3042603	KIAA0087	BC128257	2.18114	Up
2399620	KIAA0090	BC034589	0.504585	Down
3629103	KIAA0101	NM_014736	7.36558	Up
2713555	KIAA0226	NM_014687	0.58787	Down
3542145	KIAA0247	BC064697	0.485021	Down
3554452	KIAA0284	NM_001112726	0.435399	Down
3905073	KIAA0406	BC013121	1.80299	Up
2988336	KIAA0415	NM_014855	0.602791	Down
3787675	KIAA0427	BC042146	0.649108	Down
3447129	KIAA0528	AK295862	2.73986	Up
3537967	KIAA0586	NM_014749	1.81451	Up
3777991	KIAA0802	BC040542	0.667639	Down
3251926	KIAA0913	NM_015037	0.661544	Down
2962998	KIAA1009	NM_014895	2.74573	Up
3255402	KIAA1128	NM_018999	0.534418	Down
2888243	KIAA1191	NM_020444	0.658292	Down
3604147	KIAA1199	NM_018689	0.656506	Down
3059942	KIAA1324L	NM_152748	1.53874	Up
3530982	KIAA1333	NM_017769	3.78455	Up
3161167	KIAA1432	NM_020829	0.47041	Down
2687979	KIAA1524	NM_020890	4.98516	Up
3204558	KIAA1539	BC004406	0.397892	Down
2911257	KIAA1586	BC041125	2.28588	Up
3454092	KIAA1602	NM_001037806	0.638147	Down
3702499	KIAA1609	NM_020947	0.632918	Down
2752243	KIAA1712	NM_001040157	2.52634	Up
3780981	KIAA1772	AK293321	5.73642	Up
2385797	KIAA1804	NM_032435	1.57956	Up
2948522	KIAA1949	NM_133471	0.497563	Down
3258168	KIF11	NM_004523	6.86962	Up
2943874	KIF13A	NM_022113	0.487718	Down
2450345	KIF14	NM_014875	5.10673	Up
2620256	KIF15	NM_020242	5.1692	Up
3367338	KIF18A	NM_031217	5.52835	Up
3707431	KIF1C	NM_006612	0.5655	Down
2830638	KIF20A	NM_005733	6.04482	Up
3257338	KIF20B	NM_016195	4.69948	Up
3655628	KIF22	NM_007317	2.45102	Up
3599811	KIF23	NM_138555	2.5938	Up
3203935	KIF24	NM_194313	2.24496	Up
3203962	KIF24	NM_194313	2.00265	Up
2334098	KIF2C	NM_006845	3.69499	Up
3980560	KIF4A	NM_012310	5.26251	Up
3418298	KIF5A	AF063608	4.37338	Up
3418249	KIF5A	NM_004984	2.71714	Up
2509900	KIF5C	NM_004522	2.16046	Up
3693314	KIFC3	NM_005550	0.53487	Down
2362089	KIRREL	NM_018240	0.436853	Down
3553872	KLC1	NM_001130107	0.625855	Down
2723997	KLF3	NM_016531	0.42743	Down
3274361	KLF6	NM_001300	0.378533	Down
2596514	KLF7	NM_003709	0.329626	Down
3978943	KLF8	NM_007250	1.68451	Up
3534886	KLHDC1	NM_172193	0.266924	Down
3023729	KLHDC10	NM_014997	0.607447	Down
2907568	KLHDC3	NM_057161	1.57237	Up
4019160	KLHL13	NM_033495	2.40376	Up
2367793	KLHL20	NM_014458	0.606567	Down
2514516	KLHL23	NM_144711	4.15319	Up
2514563	KLHL23	BC016950	3.89437	Up
2877028	KLHL3	NM_017415	1.55421	Up
2918037	KLHL32	NM_052904	1.55556	Up
3671850	KLHL36	NM_024731	0.510807	Down
2724154	KLHL5	NM_015990	0.610977	Down
3868768	KLK6	NM_002774	0.608446	Down
2755111	KLKB1	NM_000892	1.71857	Up
3444147	KLRC1	NM_002259	0.572576	Down
3444117	KLRC3	NM_007333	0.319217	Down
3404030	KLRG1	NM_005810	1.87727	Up
3444086	KLRK1	NM_007360	0.193022	Down
3435362	KNTC1	NM_014708	6.00224	Up
2691982	KPNA1	NM_002264	0.455509	Down
4041113	KPNA2	NM_002266	3.2045	Up
3744410	KRBA2	NM_213597	1.77637	Up
3923896	KRTAP10-12	NM_198699	0.613825	Down
3934642	KRTAP12-1	NM_181686	0.578464	Down
3316963	KRTAP5-5	NM_001001480	0.630256	Down
2508520	KYNU	NM_003937	0.170969	Down
4026798	L1CAM	NM_000425	0.251385	Down
2339334	L1TD1	NM_019079	15.2405	Up
3563814	L2HGDH	NM_024884	3.21222	Up
3597421	LACTB	NM_032857	0.526684	Down
3797561	LAMA1	NM_005559	2.3964	Up
3067302	LAMB1	NM_002291	0.41466	Down
2674047	LAMB2	NM_002292	0.387707	Down
2371065	LAMC1	NM_002293	0.484578	Down
3502570	LAMP1	NM_005561	0.441214	Down
4019849	LAMP2	NM_002294	0.472973	Down
2707876	LAMP3	NM_014398	0.360395	Down
2597409	LANCL1	NM_006055	1.91999	Up
2404158	LAPTM5	NM_006762	0.272708	Down
3631498	LARP6	NM_018357	0.576895	Down
2740005	LARP7	NM_016648	1.57831	Up
3719980	LASP1	NM_006148	0.38465	Down
3454296	LASS5	NM_147190	0.647571	Down
3504526	LATS2	NM_014572	0.542818	Down
3348568	LAYN	NM_178834	0.130465	Down
2458289	LBR	NM_002296	1.62981	Up
3599280	LBXCOR1	NM_001031807	1.89248	Up
3696035	LCAT	NM_000229	0.437629	Down
2328841	LCK	NM_005356	1.54306	Up
2475710	LCLAT1	NM_182551	2.02646	Up
3621140	LCMT2	NM_014793	1.74958	Up
3194015	LCN9	NM_001001676	0.172578	Down
2762088	LDB2	NM_001130834	2.58759	Up
3446868	LDHB	NM_002300	1.63546	Up
3821015	LDLR	NM_000527	0.48073	Down
3515088	LECT1	NM_007015	5.44269	Up
2781138	LEF1	NM_016269	2.64647	Up
2452478	LEMD1	NM_001001552	3.04438	Up
2409004	LEPRE1	NM_022356	0.361035	Down
2710474	LEPREL1	NM_018192	0.416434	Down
3944882	LGALS1	NM_002305	0.178216	Down
2386867	LGALS8	NM_006499	0.329285	Down
3258713	LGI1	NM_005097	4.70404	Up
2764004	LGI2	NM_018176	1.79455	Up
3577078	LGMN	NM_005606	0.549579	Down
3367096	LGR4	NM_018490	1.51898	Up
3422144	LGR5	NM_003667	11.8245	Up
3510450	LHFP	NM_005780	0.493475	Down
4018436	LHFPL1	NM_178175	2.72814	Up
3957160	LIF	NM_002309	0.307827	Down
3866898	LIG1	NM_000234	1.81318	Up
3718401	LIG3	NM_013975	2.35563	Up
3454331	LIMA1	NM_001113546	0.409297	Down
2725061	LIMCH1	NM_014988	0.571985	Down
3942838	LIMK2	NM_016733	0.465264	Down
2499053	LIMS1	NM_004987	0.407324	Down
2574984	LIMS2	NM_017980	0.625183	Down
2326485	LIN28	NM_024674	3.18347	Up
2919399	LIN28B	NM_001004317	2.9362	Up
3463727	LIN7A	NM_004664	3.768	Up
2868265	LIX1	NM_153234	23.7116	Up
2356142	LIX1L	NM_153713	0.604414	Down
2609347	LMCD1	NM_014583	0.340671	Down
3965936	LMF2	NM_033200	0.556333	Down
2361279	LMNA	NM_170707	0.407646	Down
2827185	LMNB1	NM_005573	2.39376	Up
3845909	LMNB2	NM_032737	1.68928	Up
3446137	LMO3	NM_018640	5.79119	Up
3494137	LMO7	NM_005358	0.217164	Down
2821417	LNPEP	NM_005575	0.457195	Down
3850501	LOC147727	NR_024333	1.93889	Up
2522094	LOC26010	NM_001100422	0.274845	Down
3576266	LOC283588	AK095276	1.82196	Up
3710505	LOC284033	AK095052	3.1331	Up
3475350	LOC338799	NR_002809	1.86433	Up
3840194	LOC400713	AK297834	1.6832	Up
3583541	LOC645202	AK302306	0.609218	Down
3651509	LOC81691	NM_030941	1.72843	Up
3125001	LONRF1	NM_152271	1.56591	Up
2872848	LOX	NM_002317	0.0317872	Down
3601348	LOXL1	NM_005576	0.344019	Down
3127818	LOXL2	NM_002318	0.234596	Down
3302693	LOXL4	NM_032211	0.458893	Down
3855856	LPAR2	NM_004720	1.59339	Up
2420615	LPAR3	NM_012152	1.98708	Up
3982534	LPAR4	NM_005296	5.56387	Up
3661718	LPCAT2	NM_017839	0.358104	Down
2454485	LPGAT1	NM_014873	0.474079	Down
3852586	LPHN1	NM_001008701	2.40901	Up
2469910	LPIN1	NM_145693	0.653532	Down
2657250	LPP	NM_005578	0.333547	Down
3821159	LPPR2	NM_022737	0.591406	Down
2789266	LRBA	NM_006726	1.7799	Up
3025291	LRGUK	NM_144648	1.7956	Up
2680591	LRIG1	NM_015541	2.5937	Up
3459120	LRIG3	NM_153377	0.46777	Down
3417842	LRP1	NM_002332	0.580593	Down
3528895	LRP10	NM_014045	0.318627	Down
2979111	LRP11	NM_032832	0.663547	Down
3147985	LRP12	NM_013437	0.533086	Down
2586038	LRP2	NM_004525	7.42273	Up
3444820	LRP6	NM_002336	1.52774	Up
2758298	LRPAP1	NM_002337	0.461739	Down
2550790	LRPPRC	NM_133259	1.80939	Up
2711610	LRRC15	NM_001135057	0.60413	Down
2704763	LRRC34	NM_153353	2.75028	Up
3071459	LRRC4	NM_022143	1.61538	Up
2417737	LRRC40	NM_017768	1.7983	Up
2410574	LRRC41	NM_006369	0.597558	Down
3331150	LRRC55	NM_001005210	1.81674	Up
3154136	LRRC6	NM_012472	2.00062	Up
3190778	LRRC8A	NM_019594	0.609429	Down
2345880	LRRC8B	NM_001134476	3.05028	Up
3105430	LRRCC1	NM_033402	4.16697	Up
3424705	LRRIQ1	NM_001079910	2.88174	Up
3896594	LRRN4	NM_152611	0.170471	Down
2561493	LRRTM1	NM_178839	1.98617	Up
3131844	LSM1	NM_014462	0.554608	Down
2406722	LSM10	NM_032881	0.447612	Down
3892409	LSM14B	NM_144703	1.59607	Up
2562115	LSM3	CR457185	2.21099	Up
2746269	LSM6	NM_007080	2.64147	Up
3020804	LSM8	NM_016200	2.02394	Up
3830246	LSR	NM_205834	1.57164	Up
3935243	LSS	NM_002340	0.402539	Down
3466740	LTA4H	NM_000895	2.39662	Up
3571944	LTBP2	NM_000428	0.350812	Down
3402444	LTBR	NM_002342	0.37282	Down
2401193	LUZP1	NM_033631	0.492423	Down
2583254	LY75	NM_002349	1.76316	Up
3103523	LY96	NM_015364	0.471742	Down
2758686	LYAR	NM_017816	1.76554	Up
2576988	LYPD1	NM_144586	0.248456	Down
3135567	LYPLA1	NM_006330	1.52021	Up
2939892	LYRM4	NM_020408	1.78467	Up
2828115	LYRM7	NM_181705	2.0195	Up
2461999	LYST	NM_000081	0.49835	Down
3847005	M6PRBP1	NM_005817	0.530704	Down
2747314	MAB21L2	NM_006439	2.03266	Up
3040518	MACC1	NM_182762	4.29334	Up
2331505	MACF1	AK023285	0.405772	Down
2331213	MACF1	NM_012090	0.363922	Down
2783715	MAD2L1	NM_002358	4.23775	Up
2396781	MAD2L2	NM_001127325	1.91612	Up
3945225	MAFF	NM_012323	0.371401	Down
3972551	MAGEB10	NM_182506	0.577859	Down
3977651	MAGED1	NM_001005333	0.629946	Down
3978518	MAGED2	NM_014599	0.641846	Down
2413180	MAGOH	NM_002370	1.58188	Up
3444195	MAGOHB	NM_018048	1.87899	Up
2941632	MAK	NM_005906	2.98601	Up
3093259	MAK16	NM_032509	1.71144	Up
3174121	MAMDC2	NM_153267	0.0412372	Down
3387537	MAML2	NM_032427	0.366923	Down
3994710	MAMLD1	NM_005491	0.516228	Down
2823551	MAN2A1	NM_002372	0.587353	Down
3608466	MAN2A2	NM_006122	0.635754	Down
2717014	MAN2B2	NM_015274	0.559147	Down
3591459	MAP1A	NM_002373	0.31121	Down
2515402	MAP1D	NM_199227	1.8149	Up
3672830	MAP1LC3B	NM_022818	0.447575	Down
2525533	MAP2	NM_002374	5.15764	Up
3714729	MAP2K3	NM_002756	0.589997	Down
3733065	MAP2K6	NM_002758	6.94753	Up
3377752	MAP3K11	NM_002419	0.605933	Down
3730806	MAP3K3	NM_203351	0.668649	Down
2934801	MAP3K4	NM_005922	2.35044	Up
2672966	MAP4	NM_002375	0.561649	Down
3377091	MAP4K2	NM_004579	0.657672	Down
2549260	MAP4K3	NM_003618	0.576187	Down
2975741	MAP7	NM_003980	1.95983	Up
2776670	MAPK10	NM_138980	3.28265	Up
3965751	MAPK12	NM_002969	0.594286	Down
2904946	MAPK13	NM_002754	0.462646	Down
3788097	MAPK4	NM_002747	2.08554	Up
2376922	MAPKAPK2	NM_004759	0.562939	Down
2474071	MAPRE3	NM_012326	0.597359	Down
2873897	MARCH3	NM_178450	0.318731	Down
3836156	MARK4	NM_031417	0.664228	Down
3260001	MARVELD1	BC004995	0.445705	Down
3667652	MARVELD3	NM_001017967	1.55532	Up
2709631	MASP1	NM_001879	0.339551	Down
2334476	MAST2	NM_015112	0.565783	Down
3240012	MASTL	NM_032844	3.35151	Up
2831124	MATR3	NM_199189	1.66048	Up
3808600	MBD2	NM_003927	0.228119	Down
2509740	MBD5	NM_018328	0.565944	Down
2648141	MBNL1	NM_021038	0.369207	Down
3497586	MBNL2	NM_144778	0.338801	Down
4022106	MBNL3	NM_018388	4.1435	Up
3870570	MBOAT7	NM_024298	0.638859	Down
3762625	MBTD1	NM_017643	2.06993	Up
3702293	MBTPS1	NM_003791	0.661081	Down
3674504	MC1R	NM_002386	0.583968	Down
3394264	MCAM	NM_006500	0.25111	Down
3205633	MCART1	NM_033412	0.306315	Down
3502259	MCF2L	NM_001112732	1.97635	Up
2707909	MCF2L2	NM_015078	1.80028	Up
2551786	MCFD2	NM_139279	0.492631	Down
3946495	MCHR1	NM_005297	0.399033	Down
3235789	MCM10	NM_182751	4.20373	Up
2640855	MCM2	NM_004526	3.83956	Up
2957126	MCM3	NM_002388	3.94151	Up
3924518	MCM3APAS	NR_002776	1.64295	Up
3097152	MCM4	NM_005914	3.55643	Up
3944147	MCM5	NM_006739	4.40231	Up
2577896	MCM6	NM_005915	4.47786	Up
3063685	MCM7	NM_005916	3.5627	Up
3875195	MCM8	NM_032485	3.4605	Up
3818860	MCOLN1	NM_020533	0.649995	Down
2867443	MCTP1	NM_024717	0.113571	Down
2948564	MDC1	NM_014641	1.97189	Up
3461164	MDM1	NM_017440	2.64343	Up
3421300	MDM2	NM_002392	0.176265	Down
2964350	MDN1	NM_014611	2.04289	Up
2962820	ME1	NM_002395	0.13074	Down
2647898	MED12L	NM_053002	1.95457	Up
3937587	MED15	NM_001003891	0.475432	Down
3227846	MED27	NM_004269	0.65472	Down
2720181	MED28	NM_025205	1.9885	Up
2409344	MED8	NM_201542	0.402056	Down
3611126	MEF2A	NM_005587	0.584441	Down
2438207	MEF2D	NM_005920	0.492205	Down
3834837	MEGF8	NM_001410	0.62504	Down
3168508	MELK	NM_014791	3.01933	Up
2737069	METAP1	NM_015143	1.59096	Up
3426917	METAP2	NM_006838	1.82445	Up
3739431	METRNL	NM_001004431	0.539528	Down
3741075	METT10D	NM_024086	2.00935	Up
3311342	METTL10	NM_212554	1.65476	Up
3796244	METTL4	NM_022840	1.64967	Up
3416895	METTL7B	NM_152637	1.57883	Up
3443226	MFAP5	NM_003480	0.0471849	Down
3123541	MFHAS1	NM_004225	2.00204	Up
2649723	MFSD1	NM_022736	0.542118	Down
2890859	MGAT1	NM_001114618	0.647948	Down
2890239	MGAT4B	NM_054013	0.400393	Down
2506903	MGAT5	NM_002410	0.491516	Down
2383550	MGC15634	BC007286	1.82888	Up
2939014	MGC39372	BC025340	0.404617	Down
3749451	MGC87631	NM_001004306	5.75841	Up
2694001	MGLL	NM_007283	0.474296	Down
3445741	MGP	NM_000900	2.58609	Up
3320717	MICAL2	NM_014632	0.0906525	Down
3320819	MICALCL	NM_032867	0.352716	Down
3945084	MICALL1	NM_033386	0.404256	Down
3974098	MID1IP1	NM_021242	1.68609	Up
3986585	MID2	NM_012216	0.335911	Down
3505449	MIPEP	NM_005932	2.04218	Up
3496366	MIRHG1	AB176708	8.20919	Up
3707759	MIS12	NM_024039	2.44425	Up
2383118	MIXL1	NM_031944	3.58318	Up
3312490	MKI67	NM_002417	5.26966	Up
3961496	MKL1	NM_020831	0.602403	Down
2611211	MKRN2	NM_014160	0.501333	Down
2796510	MLF1IP	NM_024629	5.08289	Up
2616932	MLH1	NM_000249	1.61036	Up
3699080	MLKL	NM_152649	0.436932	Down
2358693	MLLT11	NM_006818	0.465289	Down
3763270	MMD	NM_012329	1.88296	Up
3528864	MMP14	NM_004995	0.161968	Down
3457275	MMP19	NM_002429	0.39544	Down
3661684	MMP2	NM_004530	0.244465	Down
3388673	MMP7	NM_002423	0.234627	Down
3887210	MMP9	NM_004994	0.599998	Down
2748163	MND1	NM_032117	5.93151	Up
3625761	MNS1	NM_018365	2.20253	Up
3577246	MOAP1	NM_022151	0.519667	Down
3845681	MOBKL2A	NM_130807	0.4607	Down
3202316	MOBKL2B	NM_024761	1.90736	Up
2953139	MOCS1	NM_005943	0.555346	Down
4017212	MORC4	NM_024657	0.514203	Down
2381309	MOSC1	NM_022746	2.26346	Up
4022833	MOSPD1	NM_019556	0.507757	Down
3950522	MOV10L1	NM_018995	0.414011	Down
3701837	MPHOSPH6	NM_005792	1.99058	Up
3476012	MPHOSPH9	NM_022782	3.03087	Up
4027585	MPP1	NM_002436	0.558555	Down
2993206	MPP6	NM_016447	1.94388	Up
3799167	MPPE1	NM_023075	0.592243	Down
3367673	MPPED2	NM_001584	2.24173	Up
3393720	MPZL2	NM_144765	3.34698	Up
2370317	MR1	NM_001531	0.656397	Down
2915571	MRAP2	NM_138409	3.03701	Up
2644565	MRAS	NM_012219	0.347639	Down
3730322	MRC2	NM_006039	0.588143	Down
3776427	MRCL3	NM_006471	0.278388	Down
3387033	MRE11A	NM_005591	3.42637	Up
3379777	MRGPRF	NM_001098515	0.361819	Down
3365738	MRGPRX2	NM_054030	0.533189	Down
2695393	MRPL3	NM_007208	2.22592	Up
2495806	MRPL30	NM_145212	1.52476	Up
2474751	MRPL33	NM_004891	0.590382	Down
3195344	MRPL41	NM_032477	0.590984	Down
3426215	MRPL42	NM_014050	2.23179	Up
2861952	MRPS27	NM_015084	2.19403	Up
3510925	MRPS31	NM_005830	1.69323	Up
2480992	MSH2	NM_000251	4.47467	Up
2902633	MSH5	NM_025259	2.33373	Up
2481142	MSH6	NM_000179	2.18715	Up
3474461	MSI1	NM_002442	1.86481	Up
2696764	MSL2	NM_018133	1.54082	Up
3979659	MSN	NM_002444	0.639759	Down
3085403	MSRA	NM_012331	0.578577	Down
3420151	MSRB3	NM_001031679	0.168942	Down
2835662	MST150	NM_032947	0.517715	Down
3662201	MT1H	NM_005951	3.77048	Up
2478928	MTA3	NM_020744	1.63862	Up
[truncated: 1,591 more rows]

## Sheet: Table S2B
GO of Genes Up regulated in hNCSC compared to hNC-MSC	PValue	Fold Enrichment
BP00031:Nucleoside, nucleotide and nucleic acid metabolism	9.91433e-33	1.62236
BP00034:DNA metabolism	1.00164e-29	3.45734
BP00035:DNA replication	4.14628e-21	4.44421
BP00203:Cell cycle	2.86547e-20	2.02695
BP00036:DNA repair	4.0062e-16	3.60823
BP00048:mRNA splicing	1.3635e-13	3.07722
BP00047:Pre-mRNA processing	8.76816e-13	2.64977
BP00273:Chromatin packaging and remodeling	4.45164e-11	2.88569
BP00038:DNA recombination	8.90187e-11	5.47188
BP00206:Chromosome segregation	8.27377e-07	2.84885
BP00282:Mitosis	1.43531e-05	1.80695
BP00195:Meiosis	0.000172675	2.6708
BP00133:Nuclear transport	0.000178052	2.33088
BP00055:rRNA metabolism	0.00234665	2.46535
BP00207:Cell cycle control	0.00280303	1.49454
BP00172:Other neuronal activity	0.00532709	1.86147
BP00112:Calcium mediated signaling	0.00625628	1.9424
BP00032:Purine metabolism	0.0245551	2.10161
BP00127:Regulated exocytosis	0.0246953	2.32243
BP00064:Protein phosphorylation	0.034409	1.25275
BP00224:Cell proliferation and differentiation	0.0359334	1.19328
BP00199:Neurogenesis	0.0365893	1.2636
BP00246:Ectoderm development	0.0486075	1.22567
BP00056:Metabolism of cyclic nucleotides	0.0489267	2.1852
GO of Genes Down regulated in hNCSC compared to hNC-MSC	PValue	Fold Enrichment
BP00285:Cell structure and motility	1.44031e-09	1.58119
BP00287:Cell motility	9.79275e-09	2.09111
BP00111:Intracellular signaling cascade	1.18959e-08	1.62529
BP00179:Apoptosis	1.18265e-06	1.70879
BP00102:Signal transduction	2.72383e-06	1.21778
BP00107:Cytokine and chemokine mediated signaling pathway	2.97447e-06	2.05154
BP00064:Protein phosphorylation	7.143e-06	1.5736
BP00253:Induction of apoptosis	1.09249e-05	2.26009
BP00248:Mesoderm development	1.40615e-05	1.60483
BP00063:Protein modification	2.23469e-05	1.39034
BP00129:Endocytosis	4.62143e-05	1.85275
BP00125:Intracellular protein traffic	6.80746e-05	1.39637
BP00148:Immunity and defense	7.52297e-05	1.33382
BP00276:General vesicle transport	7.94078e-05	1.85684
BP00281:Oncogenesis	0.000116957	1.61238
BP00115:NF-kappaB cascade	0.00033768	2.61525
BP00114:MAPKKK cascade	0.000490399	1.89618
BP00124:Cell adhesion	0.000544124	1.45036
BP00274:Cell communication	0.00055093	1.30181
BP00019:Lipid, fatty acid and steroid metabolism	0.00203376	1.3484
BP00117:JAK-STAT cascade	0.00224717	2.23253
BP00275:Extracellular matrix protein-mediated signaling	0.00479394	2.37309
BP00288:Granulocyte-mediated immunity	0.00479394	2.37309
BP00155:Macrophage-mediated immunity	0.00508717	1.83526
BP00108:Receptor protein tyrosine kinase signaling pathway	0.0087942	1.61683
BP00264:Tumor suppressor	0.00892496	2.01043
BP00286:Cell structure	0.00929193	1.3102
BP00122:Ligand-mediated signaling	0.011222	1.39645
BP00132:Receptor mediated endocytosis	0.0133902	1.84036
BP00149:T-cell mediated immunity	0.0148752	1.59984
BP00067:Protein glycosylation	0.0211964	1.56915
BP00176:Blood clotting	0.0216036	1.87042
BP00120:Cell adhesion-mediated signaling	0.0222997	1.36745
BP00147:Other transport	0.0240323	2.10422
BP00016:Amino acid transport	0.0250792	2.31145
BP00223:Angiogenesis	0.0280405	2.15143
BP00060:Protein metabolism and modification	0.0287492	1.10598
BP00103:Cell surface receptor mediated signal transduction	0.0330224	1.14164
BP00109:Receptor protein serine/threonine kinase signaling pathway	0.0332021	2.34702
BP00284:Hematopoiesis	0.0352212	1.91616
BP00263:Inhibition of apoptosis	0.0360292	1.62726
BP00053:RNA localization	0.0382011	2.46555
BP00028:Lipid and fatty acid transport	0.0392754	1.63761
BP00173:Muscle contraction	0.0427562	1.48556
BP00011:Monosaccharide metabolism	0.0433713	2.23253
BP00193:Developmental processes	0.043619	1.11255
BP00201:Skeletal development	0.0485154	1.597
